# Supplementary material for: Global distribution of deep-sea natural products shows environmental and phylogenetic undersampling with potential for biodiscovery
Source: Sci Rep. 2026 Jul 10;16:21496. doi: 10.1038/s41598-026-45398-0 (PMC13350919; doi:10.1038/s41598-026-45398-0)
Supplement: Supplementary file 1 — Supplementary Information 1. [file 41598_2026_45398_MOESM1_ESM.xlsx]

## Sheet: Sheet1
Domain	Kingdom	Phylum	Class	Order	Family	Genus	Species	Strain ID/Accession No.	Database Code (If "L" = Marin Lit, if "CMNPD" = CMNPD	Compound Name	SMILES	Pathway	Superclass	Class	Bioactivity Type	Detailed Bioactivity Result	Location	Latitude	Longitude	Depth (m)	DOI	Year of Publication	New Compound (N)/-	Additional Info	Other BA	Environment	WoRMS Record (Y/N)
Bacteria	Bacteria	Actinobacteria	Actinobacteria	Actinomycetales	Micromonosporaceae	Micromonospora	Micromonospora viridifaciens	AR022-02	N/A	Extract	N/A	N/A	N/A	N/A	CYT, AT, AP	cytotoxic, antiproliferative activity against cell lines A549, HBL-100, HeLa, SW1573, T-47D and WiDr with minimum GI50 values of 3.1, 25, 24, 23, 32, 25 μg/mL	El Hierro, Canary Islands, Spain	27.6168	-17.9937	308	https://doi.org/10.3389/fmars.2021.687701	2021	N/A	N/A	N/A	biology, Hydrozoa (Sertularella sp.) derived	N
Bacteria	Bacteria	Actinobacteria	Actinobacteria	Actinomycetales	Nocardiopsaceae	Nocardiopsis	Nocardiopsis sp.	J378	N/A	Extract	N/A	N/A	N/A	N/A	AB	antibacterial activity against MRSA and Staphylococcus aureus (25 and 16 mm inhibition zone)	Bahamas, Atlantic Ocean	N/A	N/A	N/A	https://doi.org/10.3389/fmicb.2018.00787	2018	N/A	N/A	N/A	biology, Theonella sp. sponge derived	Y
Bacteria	Bacteria	Actinobacteria	Actinobacteria	Actinomycetales	Pseudonocardiaceae	Pseudonocardia	Pseudonocardia sp.	AR014-11D	N/A	Extract	N/A	N/A	N/A	N/A	CYT, AT, AP	cytotoxic, antiproliferative activity against cell lines A549, HBL-100, HeLa, SW1573, T-47D and WiDr with minimum GI50 values of 22, 22, 22, 23, 22, 24 μg/mL	El Hierro, Canary Islands, Spain	27.612	-17.9975	643	https://doi.org/10.3389/fmars.2021.687701	2021	N/A	N/A	N/A	biology, pink filament derived	Y
Bacteria	Bacteria	Actinobacteria	Actinobacteria	Actinomycetales	Streptomycetaceae	Streptomyces	Streptomyces albidoflavus S19	R786	-	Extract	N/A	N/A	N/A	N/A	AF, AB	antifungal activity against C. albicans (22 mm inhibition zone) and antibacterial activity against MRSA (12 mm inhibition zone)	Bahamas, Atlantic Ocean	N/A	N/A	N/A	https://doi.org/10.3389/fmicb.2018.00787	2018	N/A	N/A	N/A	biology, Forcepia sp. sponge derived	Y
Bacteria	Bacteria	Actinobacteria	Actinobacteria	Actinomycetales	Streptomycetaceae	Streptomyces	Streptomyces sp. S37	N217	-	Extract	N/A	N/A	N/A	N/A	AF, AB	antifungal activity against C. albicans (11 mm inhibition zone) and antibacterial activity against Staphylococcus aureus and MRSA, and Pseudomonas aeruginosa (20, 14 and 14 mm inhibition zone)	Bahamas, Atlantic Ocean	N/A	N/A	N/A	https://doi.org/10.3389/fmicb.2018.00787	2018	N/A	N/A	N/A	biology, Forcepia sp. sponge derived	Y
Bacteria	Bacteria	Firmicutes	Bacili	Bacillales	Bacillaceae	Bacillus	Bacillus vietnamensis	AR007-04	-	Extract	N/A	N/A	N/A	N/A	CYT, AT, AP	cytotoxic, antiproliferative activity against cell lines A549, HBL-100, HeLa, SW1573 and T-47D with minimum GI50 values of 26, 28, 23, 24, 24 μg/mL	El Hierro, Canary Islands, Spain	27.612	-17.9975	643	https://doi.org/10.3389/fmars.2021.687701	2021	N/A	N/A	N/A	biology, Hydrozoa derived	Y
Bacteria	Bacteria	Firmicutes	Bacili	Bacillales	Bacillaceae	Halobacillus	Halobacillus dabanensis	AR14-06	-	Extract	N/A	N/A	N/A	N/A	CYT, AT, AP	cytotoxic, antiproliferative activity against cell lines A549, HBL-100, HeLa, SW1573, T-47D and WiDr with minimum GI50 values of 3.3, 23, 6, 1.7, 7.7, 11 μg/mL	El Hierro, Canary Islands, Spain	27.612	-17.9975	643	https://doi.org/10.3389/fmars.2021.687701	2021	N/A	N/A	N/A	biology, pink filament derived	Y
Bacteria	Bacteria	Firmicutes	Bacili	Bacillales	Bacillaceae	Halobacillus	Halobacillus sp.	AR001_01	-	Extract	N/A	N/A	N/A	N/A	CYT, AT, AP	cytotoxic, antiproliferative activity against cell lines A549, HBL-100, HeLa, SW1573, T-47D and WiDr with minimum GI50 values of 0.6, 9.4, 2, 0.6, 3.1, 3.9 μg/mL	El Hierro, Canary Islands, Spain	27.608	-18.0084	792	https://doi.org/10.3389/fmars.2021.687701	2021	N/A	N/A	N/A	biology, Black coral (Stichopathes sp.) derived	Y
Bacteria	Bacteria	Firmicutes	Bacili	Bacillales	Bacillaceae	Salinimicrobium	Salinimicrobium sp.	AR029_06	-	Extract	N/A	N/A	N/A	N/A	CYT, AT, AP	cytotoxic, antiproliferative activity against cell line T-47D with minimum GI50 value of 27 μg/mL	El Hierro, Canary Islands, Spain	27.6198	-17.9949	205	https://doi.org/10.3389/fmars.2021.687701	2021	N/A	N/A	N/A	Inner sediment volcanic rock	Y
Bacteria	Bacteria	Proteobacteria	Alphaproteobacteria	Rhodobacterales	Rhodobacteraceae	Ruegeria	Ruegeria sp.	AR007-02B	-	Extract	N/A	N/A	N/A	N/A	CYT, AT, AP	cytotoxic, antiproliferative activity against cell lines A549, HBL-100, HeLa, SW1573, T-47D and WiDr with minimum GI50 values of 23, 26, 23, 23, 24, 26 μg/mL	El Hierro, Canary Islands, Spain	27.612	-17.9975	643	https://doi.org/10.3389/fmars.2021.687701	2021	N/A	N/A	N/A	biology, Hydrozoa derived	Y
Bacteria	Bacteria	Proteobacteria	Alphaproteobacteria	Rhodobacterales	Rhodobacteraceae	Ruegeria	Ruegeria sp.	AR07-16	-	Extract	N/A	N/A	N/A	N/A	CYT, AT, AP	cytotoxic, antiproliferative activity against cell line WiDr with minimum GI50 value of 28 μg/mL	El Hierro, Canary Islands, Spain	27.612	-17.9975	643	https://doi.org/10.3389/fmars.2021.687701	2021	N/A	N/A	N/A	biology, Hydrozoa derived	Y
Bacteria	Bacteria	Proteobacteria	Gammaproteobacteria	Alteromonadales	Shewanellaceae	Shewanella	Shewanella sp.	AR005-05B	-	Extract	N/A	N/A	N/A	N/A	CYT, AT, AP	cytotoxic, antiproliferative activity against cell lines A549, HBL-100, HeLa, SW1573, T-47D and WiDr with minimum GI50 values of 24, 22, 24, 23, 27, 27 μg/mL	El Hierro, Canary Islands, Spain	27.612	-17.9975	643	https://doi.org/10.3389/fmars.2021.687701	2021	N/A	N/A	N/A	biology, Hydrozoa derived	Y
Bacteria	Bacteria	Proteobacteria	Gammaproteobacteria	Alteromonadales	Pseudoalteromonadaceae	Pseudoalteromonas	Pseudoalteromonas sp.	AR004_01A	-	Extract	N/A	N/A	N/A	N/A	CYT, AT, AP	cytotoxic, antiproliferative activity against cell lines A549, HeLa, SW1573, T-47D and WiDr with minimum GI50 values of 11, 13, 3, 27, 18 μg/mL	El Hierro, Canary Islands, Spain	27.608	-18.0084	792	https://doi.org/10.3389/fmars.2021.687701	2021	N/A	N/A	N/A	biology, Hydrozoa derived	Y
Bacteria	Bacteria	Proteobacteria	Gammaproteobacteria	Alteromonadales	Pseudoalteromonadaceae	Pseudoalteromonas	Pseudoalteromonas sp.	AR005-06	-	Extract	N/A	N/A	N/A	N/A	CYT, AT, AP	cytotoxic, antiproliferative activity against cell lines A549, HBL-100, HeLa, SW1573, T-47D and WiDr with minimum GI50 values of 22, 23, 23, 24, 23, 27 μg/mL	El Hierro, Canary Islands, Spain	27.612	-17.9975	643	https://doi.org/10.3389/fmars.2021.687701	2021	N/A	N/A	N/A	biology, Hydrozoa derived	Y
Bacteria	Bacteria	Proteobacteria	Gammaproteobacteria	Gammaproteobacteria incertae sedis	N/A	Kangiella	Kangiella geojedonensis	AR14-04	-	Extract	N/A	N/A	N/A	N/A	CYT, AT, AP	cytotoxic, antiproliferative activity against cell line A549 with minimum GI50 value of 16 μg/mL	El Hierro, Canary Islands, Spain	27.612	-17.9975	643	https://doi.org/10.3389/fmars.2021.687701	2021	N/A	N/A	N/A	biology, pink filament derived	N
Bacteria	Bacteria	Proteobacteria	Gammaproteobacteria	Oceanospirillales	Halomonadaceae	Halomonas	Halomonas neptunia	AR07-13	-	Extract	N/A	N/A	N/A	N/A	CYT, AT, AP	cytotoxic, antiproliferative activity against cell line WiDr with minimum GI50 value of 29 μg/mL	El Hierro, Canary Islands, Spain	27.612	-17.9975	643	https://doi.org/10.3389/fmars.2021.687701	2021	N/A	N/A	N/A	biology, Hydrozoa derived	Y
Bacteria	Bacteria	Proteobacteria	Gammaproteobacteria	Pseudomonadales	Moraxellaceae	Psychrobacter	Psychrobacter pocilloporae	AR021_04	-	Extract	N/A	N/A	N/A	N/A	CYT, AT, AP	cytotoxic, antiproliferative activity against cell line WiDr with minimum GI50 value of 24 μg/mL	El Hierro, Canary Islands, Spain	27.6168	-17.9937	308	https://doi.org/10.3389/fmars.2021.687701	2021	N/A	N/A	N/A	Iron oxide sediments	N
Bacteria	Bacteria	Proteobacteria	Gammaproteobacteria	Vibrionales	Vibrionaceae	Photobacterium	Photobacterium sanguinicancri	AR007-02A	-	Extract	N/A	N/A	N/A	N/A	CYT, AT, AP	cytotoxic, antiproliferative activity against cell lines A549, HBL-100, HeLa, SW1573, T-47D and WiDr with minimum GI50 values of 21, 24, 22, 24, 25, 24 μg/mL	El Hierro, Canary Islands, Spain	27.612	-17.9975	643	https://doi.org/10.3389/fmars.2021.687701	2021	N/A	N/A	N/A	biology, Hydrozoa derived	N
Bacteria	Bacteria	Proteobacteria	Gammaproteobacteria	Vibrionales	Vibrionaceae	Photobacterium	Photobacterium sp.	AR27-02	-	Extract	N/A	N/A	N/A	N/A	CYT, AT, AP	cytotoxic, antiproliferative activity against cell lines HeLa and SW1573 with minimum GI50 values of 30 and 29 μg/mL	El Hierro, Canary Islands, Spain	27.6198	-17.9949	205	https://doi.org/10.3389/fmars.2021.687701	2021	N/A	N/A	N/A	biology, Black coral (Stichopathes sp.) derived	Y
Bacteria	Bacteria	Proteobacteria	Gammaproteobacteria	Vibrionales	Vibrionaceae	Vibrio	Vibrio coralliirubri	AR007-03B	-	Extract	N/A	N/A	N/A	N/A	CYT, AT, AP	cytotoxic, antiproliferative activity against cell lines A549, HBL-100, HeLa, SW1573, T-47D and WiDr with minimum GI50 values of 22, 25, 21, 22, 24, 29 μg/mL	El Hierro, Canary Islands, Spain	27.612	-17.9975	643	https://doi.org/10.3389/fmars.2021.687701	2021	N/A	N/A	N/A	biology, Hydrozoa derived	Y
Bacteria	Bacteria	Actinobacteria	Actinobacteria	Actinomycetales	Micromonosporaceae	Salinispora	Salinispora sp.	M864	-	Extract	N/A	N/A	N/A	N/A	AB, CYT, AT	antibacterial activity toward C. difficile in vitro, MIC value is 0.125 μg/mL (lower than those of vancomycin and metronidazole, both of which are first-line antibiotics). WG1-60-60 with low cytotoxic activity against cell lines HEK293T and HepG2 with IC50 values of 111.6 and 92.37 μg/mL	Bahamas, Atlantic Ocean	N/A	N/A	850	https://doi.org/10.3389/fmicb.2018.00787	2018	N/A	N/A	N/A	Phloeodictyidae (Oceanapiidae) sp. sponge derived	N
Eukaryota	Animalia	Arthropoda	Malacostraca	Euphausiacea	Euphausiidae	Meganyctiphanes	Meganyctiphanes norvegica	N/A	-	Extract	N/A	N/A	N/A	N/A	CYT, AT	cytotoxicity against A549 (lung), A2058 (skin) and HepG2 (liver) cancer cell lines (IC50 = 42.3, 33.14, 5.34 μg/mL) antibacterial activity inhibiting 100% MRSA viability at extract concentrations between 80 and 320 µg/mL	Meditteranean	N/A	N/A	600	https://doi.org/10.1038/s41598-020-61515-z	2020	N/A	N/A	N/A	water column, stranded fauna	Y
Eukaryota	Animalia	Chordata	Teleostei	Myctophiformes	Myctophidae	Myctophum	Myctophum punctatum	N/A	-	Extract	N/A	N/A	N/A	N/A	CYT, AT	cytotoxicity against A549 (lung), A2058 (skin), HepG2 (liver), MCF7 (breast) and Miapaca-2 (pancreas) cancer cell lines (IC50 = 19.59, 41.76, 24.77, 28.12 and 66.8 μg/mL) antibacterial activity inhibiting 100% MRSA viability at extract concentrations between 40 and 320 µg/mL	Meditteranean	N/A	N/A	600	https://doi.org/10.1038/s41598-020-61515-z	2020	N/A	Currently there is only one approved marine drug named Lovaza® from marine fish, whose active principle is composed of omega-3-acid ethyl esters, indicated as an adjunct to diet to reduce triglyceride levels in adult patients with severe hypertriglyceridemia. However, to our knowledge, mesopelagic species have never been reported to be active for the treatment of human pathologies.	N/A	water column, stranded fauna	N
Eukaryota	Animalia	Cnidaria	Hydrozoa	Narcomedusae	Aeginidae	Aegina	Aegina citrea		-	Extract	N/A	N/A	N/A	N/A	CYT, AT	Cytotoxicity test against Leukemia L1210 cells (IC50 = 100 mg/mL)	Sagami Bay	35.1667	139.333	600	https://doi.org/10.1007/s12562-013-0612-y	2013	N/A	N/A	N/A	water column	Y
Eukaryota	Animalia	Cnidaria	Hydrozoa	Trachymedusae	Rhopalonematidae	Crossota	Crossota rufobrunnea		-	Extract	N/A	N/A	N/A	N/A	Hemolytic activity	Hemolytic activity test of suspension of sheep red blood cells (ED50 = 100 mg/mL)	Sagami Bay	35.1667	139.333	600	https://doi.org/10.1007/s12562-013-0612-y	2013	N/A	N/A	N/A	water column	Y
Eukaryota	Animalia	Cnidaria	Scyphozoa	Coronatae	Atollidae	Atolla	Atolla wyvillei		-	Extract	N/A	N/A	N/A	N/A	antifouling, TOX	Crustacean letality test against shrimp Palaemon paucidens (LD50 = 2 mg/g)	Sagami Bay	35.1667	139.333	600	https://doi.org/10.1007/s12562-013-0612-y	2013	N/A	N/A	N/A	water column	Y
Eukaryota	Animalia	Cnidaria	Scyphozoa	Coronatae	Atollidae	Atolla	Atolla vanhoeffeni		-	Extract	N/A	N/A	N/A	N/A	antifouling, TOX	Crustacean letality test against shrimp Palaemon paucidens (LD50 = 3.2 mg/g)	Sagami Bay	35.1667	139.333	600	https://doi.org/10.1007/s12562-013-0612-y	2013	N/A	N/A	N/A	water column	Y
Eukaryota	Animalia	Cnidaria	Scyphozoa	Coronatae	Periphyllidae	Periphylla	Periphylla periphylla		-	Extract	N/A	N/A	N/A	N/A	antifouling, TOX	Crustacean letality test against shrimp Palaemon paucidens (LD50 = 6.5 mg/g)	Sagami Bay	35.1667	139.333	600	https://doi.org/10.1007/s12562-013-0612-y	2013	N/A	N/A	N/A	water column	Y
Eukaryota	Animalia	Cnidaria	Hydrozoa	Trachymedusae	Rhopalonematidae	Pantachogon	Pantachogon haeckeli		-	Extract	N/A	N/A	N/A	N/A	antifouling, TOX	Crustacean letality test against shrimp Palaemon paucidens (LD50 = 5.6 mg/g)	Sagami Bay	35.1667	139.333	600	https://doi.org/10.1007/s12562-013-0612-y	2013	N/A	N/A	N/A	water column	Y
Archaea	Archaea	Euryarchaeota	Methanococci	Methanococcales	Methanococcaceae	Methanococcus	Methanococcus jannaschii		-	Unknown (novel macrocyclic ether)	CC(C)CC(C)CC(C)CC(C)CC(C)COC(CO)CO	Fatty acids	N/A	N/A	-	N/A	East Pacific Rise	N/A	N/A	1401	https://www.jbc.org/article/S0021-9258(17)42540-3/pdf	1984	N			hydrothermal vent deposit	N
Archaea	Archaea	Euryarchaeota	Thermococci	Thermococcales	Thermococcaceae	Thermococcus	Thermococcus sp.	S 557	-	2,3-di-O-dihydro-14,15-geranylgeranyl glycerol	C/C(=C\CC/C(C)=C/COC[C@@H](CO)OC/C=C(\C)CC/C=C(\C)CC/C=C(\C)CCCC(C)C)CC/C=C(\C)CCCC(C)C	Terpenoids	Polyprenols	N/A	-	N/A	East Pacific Rise	N/A	N/A	1400	https://doi.org/10.1016/S0040-4039(01)00305-7	2001	N			hydrothermal vent deposit	Y
Bacteria	Bacteria	-	-	-	-	-	unidentified Gram-positive bacterium		L8705	caprolactin A	CC(C)CCCCCC(N[C@@H](CCCCN1)C1=O)=O	Alkaloids	Lysine alkaloids	Piperidine alkaloids	CYT	cytotoxic towards human epidermoid carcinoma (KB) cells and human colorectal adenocarcinoma (LoVo) cells with MIC values of 10 ug/mL,and exhibit antiviral activity towards Herpes simplex type II virus	Hawaii	11.44	-168.24	5065	https://doi.org/10.1016/S0040-4020(01)81825-1	1993	N			sediment	Y
Bacteria	Bacteria	-	-	-	-	-	unidentified Gram-positive bacterium		L8706	caprolactin B	CCC(C)CCCCC(N[C@@H](CCCCN1)C1=O)=O	Alkaloids	Lysine alkaloids	Piperidine alkaloids	CYT	cytotoxic towards human epidermoid carcinoma (KB) cells and human colorectal adenocarcinoma (LoVo) cells with MIC values of 5 ug/mL, and exhibit antiviral activity towards Herpes simplex type II virus	Hawaii	11.44	-168.24	5065	https://doi.org/10.1016/S0040-4020(01)81825-1	1993	N			sediment	Y
Bacteria	Bacteria	-	-	-	-	-	unidentified bacterium		CMNPD5302	macrolactin A	C(/C=C/[C@@](O)([H])C[C@H](CC=C/C=C/[C@H](CC=CC=C/C(=O)O[C@H](C)CC1)O)O)=CC1	Polyketides	Macrolides	Polyene macrolides	AB, AV, CYT	selective antibacterial activity (Bacillus subtilis and Staphylococcus aureus) Cytotoxic: inhibits B16-F10 murine melanoma cancer cells in vitro assays (IC50 values of 3.5 pg/mL). Shows significant antiviral inhibition of mammalian Herpes simplex viruses (types I and II (IC50 values of 5.0 and 8.3) Pg/mL)) and protects T-lymphoblast cells against human HIV viral replication.	North Pacific Ocean	37.2011	-123.068	980	https://doi.org/10.1021/ja00201a036	1989	N			sediment, core	Y
Bacteria	Bacteria	-	-	-	-	-	unidentified bacterium		CMNPD5300	macrolactin B	C(/C=C/[C@@](O)([H])C[C@H](CC=C/C=C/[C@H](CC=CC=C/C(=O)O[C@H](C)CC1)O[C@@H]([C@H]2O)O[C@@H](CO)[C@H](O)[C@H]2O)O)=CC1	Fatty acids	Fatty esters	Lactones	-	N/A	North Pacific Ocean	37.2011	-123.068	980	https://doi.org/10.1021/ja00201a036	1989	N			sediment, core	Y
Bacteria	Bacteria	-	-	-	-	-	unidentified bacterium		CMNPD3604	macrolactin C	O([C@@H](O[C@@H](CO)[C@@H]1O)[C@@H](O)[C@@H]1O)C2C=CC=CCCCC(C)OC(=O)C=C/C=C/CC(O)C=CC=C/CC(O)C2	Fatty acids	Fatty esters	Lactones	-	N/A	North Pacific Ocean	37.2011	-123.068	980	https://doi.org/10.1021/ja00201a036	1989	N			sediment, core	Y
Bacteria	Bacteria	-	-	-	-	-	unidentified bacterium		CMNPD3605	macrolactin D	OC1C=CC=CCCCC(C)OC(=O)C=C/C=C/CC(O[C@H]([C@H]([C@@H]2O)O)O[C@@H](COC(=O)CCC(=O)O)[C@@H]2O)C=CC=C/CC(O)C1	Polyketides	Macrolides	Polyene macrolides	-	N/A	North Pacific Ocean	37.2011	-123.068	980	https://doi.org/10.1021/ja00201a036	1989	N			sediment, core	Y
Bacteria	Bacteria	-	-	-	-	-	unidentified bacterium		CMNPD3606	macrolactin E	C(=CC1=O)/C=C/CCCC(C)OC(=O)C=C/C=C/CC(O)C=CC=C/CC(O)C1	Polyketides	Macrolides	Polyene macrolides	-	N/A	North Pacific Ocean	37.2011	-123.068	980	https://doi.org/10.1021/ja00201a036	1989	N			sediment, core	Y
Bacteria	Bacteria	-	-	-	-	-	unidentified bacterium		CMNPD5301	macrolactin F	C(/C=C/C(=O)C[C@H](CC=C/C=C/[C@H](CC=CC=C/C(=O)O[C@H](C)CC1)O)O)=CC1	Polyketides	Macrolides	Polyene macrolides	-	N/A	North Pacific Ocean	37.2011	-123.068	980	https://doi.org/10.1021/ja00201a036	1989	N			sediment, core	Y
Bacteria	Bacteria	-	-	-	-	-	unidentified bacterium		-	macrolactinic acid	CC(O)CCC\C=C\C=C\C(O)CC(O)C\C=C/C=C/C(O)C\C=C\C=C/C(O)=O	Fatty acids	Eicosanoids	Resolvin Es	-	N/A	North Pacific Ocean	37.2011	-123.068	980	https://doi.org/10.1021/ja00201a036	1989	N			sediment, core	Y
Bacteria	Bacteria	-	-	-	-	-	unidentified bacterium		-	isomacrolactinic acid	CC(O)CCC\C=C\CCC(=O)CC(O)C\C=C/C=C/C(O)C\C=C\C=C/C(O)=O	Fatty acids	Eicosanoids	Leukotrienes	-	N/A	North Pacific Ocean	37.2011	-123.068	980	https://doi.org/10.1021/ja00201a036	1989	N			sediment, core	Y
Bacteria	Bacteria	Actinobacteria	Actinobacteria	Actinomycetales	-	-	Actinomycete	HF-11225	L31834	nivelactam B	CCC/C=C/CC(CC([C@H]([C@@H]1/C(/C)=C/[C@H]2C=C[C@H]3O[C@H]3[C@@H]2/C(/C)=C/C=C\[C@H]11)O)O)NC1=O	Amino acids and Peptides	Macrolides	Macrolide lactams	CYT, AF	weak cytotoxicity against the A549 (IC50: 37.21 μM) and PC-3 (IC50: 49.55 μM) cells (IC50 of the positive control (doxorubicin) = 1.32 μM and 1.97 μM, respectively). Antifungal activity against Sclerotinia sclerotiorum with inhibition zone of 9 mm at 100 μg per 7 mm paper disks.	East Sea, China	30.08	126	N/A	https://doi.org/10.1038/s41429-017-0021-z	2018	N	"deep ocean soil sample"		sediment	Y
Bacteria	Bacteria	Actinobacteria	Actinobacteria	Actinomycetales	Bogoriellaceae	Georgenia	Georgenia sp.	40DY180	L39019	georgenione A (1)	C[C@H](C(N/C1=C\c2cnc[nH]2)=O)NC1=O	Alkaloids	Histidine alkaloids	Imidazole alkaloids	anti-enzyme	anti-tyrosinase activity: weak inhibitory effect on tyrosinase (IC50=250±6.8 μM)	Pacific Ocean	21.1	159.2	5591	https://doi.org/10.1002/cbdv.202200037	2022	N			sediment	Y
Bacteria	Bacteria	Actinobacteria	Actinobacteria	Actinomycetales	Bogoriellaceae	Georgenia	Georgenia sp.	40DY180	-	5-(4’-hydroxybenzyl)hydantoin (2)	OC1=CC=C(C[C@H]2NC(=O)NC2=O)C=C1	Alkaloids	Peptide alkaloids	Simple diketopiperazine alkaloids	anti-enzyme	potent antienzyme - anti-tyrosinase effects (IC50=36±0.9 μM), comparable to the well-known positive control compound kojic acid (IC50=46±5.2 μM) and arbutin (IC50=100±6.5 μM).	Pacific Ocean	21.1	159.2	5591	https://doi.org/10.1002/cbdv.202200037	2022	-			sediment	Y
Bacteria	Bacteria	Actinobacteria	Actinobacteria	Actinomycetales	Dermacoccaceae	Dermacoccus	Dermacoccus abyssi		L35424	dermacozine M	CN(c(cc(cc1C(N)=O)C(c2ccccc2)=O)c1N=C1C=CC2=C(c3ccccc3)C(N3)=O)C1=C2C3=O	Alkaloids	Anthranilic acid alkaloids	Phenazine alkaloids	-	N/A	Challenger Deep, Mariana Trench	11.3209	142.202	10898	https://doi.org/10.3390/md18030131	2020	N			sediment, trench	Y
Bacteria	Bacteria	Actinobacteria	Actinobacteria	Actinomycetales	Dermacoccaceae	Dermacoccus	Dermacoccus abyssi		CMNPD19656	dermacozine A	CN(c(cccc1C(N)=O)c1Nc1ccc2)c1c2C(N)=O	Alkaloids	Anthranilic acid alkaloids	Phenazine alkaloids	AO, CYT	weak cytotoxic activity against leukaemia cell line K562 with IC50 = 140 μM antioxidant radical scavenger activity with an IC50 value of 77.5 μM	Challenger Deep, Mariana Trench	11.3318	142.206	10898	https://doi.org/10.1039/c001445a	2010	N			sediment, trench	Y
Bacteria	Bacteria	Actinobacteria	Actinobacteria	Actinomycetales	Dermacoccaceae	Dermacoccus	Dermacoccus abyssi		CMNPD19657	dermacozine B	CN(c1cc(C(c2ccccc2)=O)c2)c(c(C(N)=O)ccc3)c3Nc1c2C(N)=O	Alkaloids	Anthranilic acid alkaloids	Phenazine alkaloids	AO, CYT	weak cytotoxic activity against leukaemia cell line K562 with IC50 = 220 μM antioxidant radical scavenger activity with an IC50 value of 38 μM	Challenger Deep, Mariana Trench	11.3318	142.206	10898	https://doi.org/10.1039/c001445a	2010	N			sediment, trench	Y
Bacteria	Bacteria	Actinobacteria	Actinobacteria	Actinomycetales	Dermacoccaceae	Dermacoccus	Dermacoccus abyssi		CMNPD19658	dermacozine C	CN(c1cc(C(c2ccccc2)=O)c2)c(c(C(N)=O)ccc3)c3Nc1c2C(O)=O	Alkaloids	Anthranilic acid alkaloids	Phenazine alkaloids	AO, CYT	weak cytotoxic activity against leukaemia cell line K562 with IC50 = 180 μM antioxidant radical scavenger activity with an IC50 value of 8.4 μM (comparable to Ascorbic acid positive control: 12.1 uM)	Challenger Deep, Mariana Trench	11.3318	142.206	10898	https://doi.org/10.1039/c001445a	2010	N	location: https://doi.org/10.1007/s00792-005-0482-z		sediment, trench	Y
Bacteria	Bacteria	Actinobacteria	Actinobacteria	Actinomycetales	Dermacoccaceae	Dermacoccus	Dermacoccus abyssi		CMNPD19659	dermacozine D	CN(c(cccc1C(N)=O)c1Nc1ccc2[C@](C(OC)=O)(c3ccccc3)O3)c1c2C3=O	Alkaloids	Anthranilic acid alkaloids	Phenazine alkaloids	AO, CYT	weak cytotoxic activity against leukaemia cell line K562 with IC50 = 100 μM antioxidant radical scavenger activity with an IC50 value of 106.9 μM	Challenger Deep, Mariana Trench	11.3318	142.206	10898	https://doi.org/10.1039/c001445a	2010	N			sediment, trench	Y
Bacteria	Bacteria	Actinobacteria	Actinobacteria	Actinomycetales	Dermacoccaceae	Dermacoccus	Dermacoccus abyssi		CMNPD19660	dermacozine E	CN(c(cccc1C(N)=O)c1N=C1C=CC2=C(c3ccccc3)C(N3)=O)C1=C2C3=O	Alkaloids	Anthranilic acid alkaloids	Phenazine alkaloids	CYT	weak cytotoxic activity against leukaemia cell line K562 with IC50 = 145 μM	Challenger Deep, Mariana Trench	11.3318	142.206	10898	https://doi.org/10.1039/c001445a	2010	N			sediment, trench	Y
Bacteria	Bacteria	Actinobacteria	Actinobacteria	Actinomycetales	Dermacoccaceae	Dermacoccus	Dermacoccus abyssi		CMNPD19661	dermacozine F	CN(c(cccc1C(N)=O)c1N=C1C=CC2=C(c3ccccc3)C(O3)=O)C1=C2C3=O	Alkaloids	Anthranilic acid alkaloids	Phenazine alkaloids	CYT	moderate cytotoxic activity against leukaemia cell line K562 with IC50 = 9 μM	Challenger Deep, Mariana Trench	11.3318	142.206	10898	https://doi.org/10.1039/c001445a	2010	N			sediment, trench	Y
Bacteria	Bacteria	Actinobacteria	Actinobacteria	Actinomycetales	Dermacoccaceae	Dermacoccus	Dermacoccus abyssi		CMNPD19662	dermacozine G	CN(c(cccc1C(N)=O)c1N=C1C=CC2=C(c(cc3)ccc3O)C(O3)=O)C1=C2C3=O	Alkaloids	Anthranilic acid alkaloids	Phenazine alkaloids	CYT	moderate cytotoxic activity against leukaemia cell line K562 with IC50 = 7 μM)	Challenger Deep, Mariana Trench	11.3318	142.206	10898	https://doi.org/10.1039/c001445a	2010	N			sediment, trench	Y
Bacteria	Bacteria	Actinobacteria	Actinobacteria	Actinomycetales	Dermacoccaceae	Dermacoccus	Dermacoccus abyssi		CMNPD24399	dermacozine H	CN(c1cc(C=O)c2)c(c(C(N)=O)ccc3)c3Nc1c2C(O)=O	Alkaloids	Anthranilic acid alkaloids	Phenazine alkaloids	AO	antioxidant activity, radical scavenging activity (IC50 = 18.8 μM) (positive control: ascorbic acid (IC50 = 12.1 μM))	New Challenger Deep, Mariana Trench	11.3616	142.658	10898	https://doi.org/10.1021/np400952d	2014	N	location: https://doi.org/10.1007/s00792-005-0482-z		sediment, trench	Y
Bacteria	Bacteria	Actinobacteria	Actinobacteria	Actinomycetales	Dermacoccaceae	Dermacoccus	Dermacoccus abyssi		CMNPD24400	dermacozine I	CN(c(cccc1C(N)=O)c1Nc1c(cc2)C(c3ccccc3)=O)c1c2C(N)=O	Alkaloids	Anthranilic acid alkaloids	Phenazine alkaloids	AO	antioxidant activity, radical scavenging activity (IC50 = 34.6 μM) (positive control: ascorbic acid (IC50 = 12.1 μM))	New Challenger Deep, Mariana Trench	11.3616	142.658	10898	https://doi.org/10.1021/np400952d	2014	N	location: https://doi.org/10.1007/s00792-005-0482-z		sediment, trench	Y
Bacteria	Bacteria	Actinobacteria	Actinobacteria	Actinomycetales	Dermacoccaceae	Dermacoccus	Dermacoccus abyssi		CMNPD24401	dermacozine J	CC(NC(CSc(cc1)c2Nc(c(C(N)=O)cc(C(c3ccccc3)=O)c3)c3N(C)c2c1C(N)=O)C(O)=O)=O	Alkaloids	Anthranilic acid alkaloids	Phenazine alkaloids	AO	antioxidant activity, radical scavenging activity (IC50 = 19.6 μM) (positive control: ascorbic acid (IC50 = 12.1 μM))	New Challenger Deep, Mariana Trench	11.3616	142.658	10898	https://doi.org/10.1021/np400952d	2014	N	location: https://doi.org/10.1007/s00792-005-0482-z		sediment, trench	Y
Bacteria	Bacteria	Actinobacteria	Actinobacteria	Actinomycetales	Intrasporangiaceae	Serinicoccus	Serinicoccus profundi	MCCC 1A05965	CMNPD23208	3-((6-Methylpyrazin-2-yl)methyl)-1H-indole	Cc1cncc(Cc2c[nH]c3c2cccc3)n1	Alkaloids	Peptide alkaloids	Pyrazine and Piperazine alkaloids	AB	weak antimicrobial activity against Staphylococcus aureus ATCC 25923 with an MIC value of 96 μg/mL	Indian Ocean	-1.92333	7.15083	5368	https://doi.org/10.3390/md11010033	2013	N	location: https://doi.org/10.1099/ijs.0.019976-0		sediment	N
Bacteria	Bacteria	Actinobacteria	Actinobacteria	Actinomycetales	Micrococcaceae	Nesterenkonia	Nesterenkonia flava	MCCC 1K00610	CMNPD28596	nesterenkoniane (1)	C[C@H]1O[C@H](C)[C@]2(C)O[C@@]1(C)[C@@H](C)O[C@@H]2C	N/A	N/A	N/A	anti-allergy	moderate anti-allergic activity effect on TM-specific IgE-mediated rat mast RBL-2H3 cells with inhibition rate of 9.86%, compared to that of 37.41% of the positive control, loratadine.	Eastern Pacific Ocean	0.1434	-112.8	5302	https://doi.org/10.3390/md15030071	2017	N			water column	N
Bacteria	Bacteria	Actinobacteria	Actinobacteria	Actinomycetales	Micrococcaceae	Nesterenkonia	Nesterenkonia flava	MCCC 1K00610	-	cyclo(d)-Pro-(d)-Leu (4)	[H][C@]12CCCN1C(=O)[C@@H](CC(C)C)NC2=O	Amino acids and Peptides	Small peptides	Dipeptides	anti-allergy	moderate - strong anti-allergic activity effect on TM-specific IgE-mediated rat mast RBL-2H3 cells with IC50 = 69.95 ug/mL (comparable to that of loratadine (IC50 = 35.01 μg/mL))	Eastern Pacific Ocean	0.1434	-112.8	5302	https://doi.org/10.3390/md15030071	2017	-			water column	N
Bacteria	Bacteria	Actinobacteria	Actinobacteria	Actinomycetales	Micrococcaceae	Nesterenkonia	Nesterenkonia flava	MCCC 1K00610	-	cyclo-(Leu-Thr) (5)	[H][C@]1(NC(=O)[C@H](CC(C)C)NC1=O)[C@@H](C)O	Alkaloids	Peptide alkaloids	Diketopiperazine alkaloids	anti-allergy	moderate anti-allergic activity with inhibition rate of 7.28%, compared to that of 37.41% of the positive control, loratadine.	Eastern Pacific Ocean	0.1434	-112.8	5302	https://doi.org/10.3390/md15030071	2017	-			water column	N
Bacteria	Bacteria	Actinobacteria	Actinobacteria	Actinomycetales	Micrococcaceae	Nesterenkonia	Nesterenkonia flava	MCCC 1K00610	-	thymidine (6)	CC1=CN([C@H]2C[C@H](O)[C@@H](CO)O2)C(=O)NC1=O	Carbohydrates	Nucleosides	Pyrimidine nucleos(t)ides	anti-allergy	moderate anti-allergic activity with inhibition rate of 7.83%, compared to that of 37.41% of the positive control, loratadine.	Eastern Pacific Ocean	0.1434	-112.8	5302	https://doi.org/10.3390/md15030071	2017	-			water column	N
Bacteria	Bacteria	Actinobacteria	Actinobacteria	Actinomycetales	Micrococcaceae	Nesterenkonia	Nesterenkonia flava	MCCC 1K00610	-	2′-O-methyluridine (7)	CO[C@@H]1[C@@H](CO)O[C@H]([C@@H]1OC)N1C=CC(=O)NC1=O	Carbohydrates	Nucleosides	Pyrimidine nucleos(t)ides	anti-allergy	moderate anti-allergic activity with inhibition rate of 8.73%, compared to that of 37.41% of the positive control, loratadine.	Eastern Pacific Ocean	0.1434	-112.8	5302	https://doi.org/10.3390/md15030071	2017	-			water column	N
Bacteria	Bacteria	Actinobacteria	Actinobacteria	Actinomycetales	Micrococcaceae	Nesterenkonia	Nesterenkonia flava	MCCC 1K00610	-	indol-3-carbaldehyde (8)	O=CC1=CNC2=C1C=CC=C2	Alkaloids	Tryptophan alkaloids	Simple indole alkaloids	anti-allergy	moderate - strong anti-allergic activity effect on TM-specific IgE-mediated rat mast RBL-2H3 cells with IC50 = 57.12 ug/mL (comparable to that of loratadine (IC50 = 35.01 μg/mL))	Eastern Pacific Ocean	0.1434	-112.8	5302	https://doi.org/10.3390/md15030071	2017	-			water column	N
Bacteria	Bacteria	Actinobacteria	Actinobacteria	Actinomycetales	Micrococcaceae	Nesterenkonia	Nesterenkonia flava	MCCC 1K00610	-	2-(1H-indol-3-yl)ethan-1-ol (9)	OCCC1=CNC2=C1C=CC=C2	Alkaloids	Tryptophan alkaloids	Simple indole alkaloids	anti-allergy	moderate anti-allergic activity with inhibition rate of 12.96%, compared to that of 37.41% of the positive control, loratadine.	Eastern Pacific Ocean	0.1434	-112.8	5302	https://doi.org/10.3390/md15030071	2017	-			water column	N
Bacteria	Bacteria	Actinobacteria	Actinobacteria	Actinomycetales	Micrococcaceae	Nesterenkonia	Nesterenkonia flava	MCCC 1K00610	-	2-hydroxy phenyl acetic acid (10)	OC(=O)CC1=C(O)C=CC=C1	Shikimates and Phenylpropanoids	Phenolic acids (C6-C1)	Simple phenolic acids	anti-allergy	moderate anti-allergic activity with inhibition rate of 6.02%, compared to that of 37.41% of the positive control, loratadine.	Eastern Pacific Ocean	0.1434	-112.8	5302	https://doi.org/10.3390/md15030071	2017	-			water column	N
Bacteria	Bacteria	Actinobacteria	Actinobacteria	Actinomycetales	Micrococcaceae	Nesterenkonia	Nesterenkonia flava	MCCC 1K00610	-	2,3-butanediol (13)	CC(O)C(C)O	Fatty acids	Fatty acyls	Fatty alcohols	anti-allergy	moderate anti-allergic activity with inhibition rate of 9.96%, compared to that of 37.41% of the positive control, loratadine.	Eastern Pacific Ocean	0.1434	-112.8	5302	https://doi.org/10.3390/md15030071	2017	-			water column	N
Bacteria	Bacteria	Actinobacteria	Actinobacteria	Actinomycetales	Microbacteriaceae	Agrococcus	Agrococcus sp.	SCSIO 52902	L39643	agrocusin A (1)	O[C@H](CC1)C=C/C1=C/C(O)=O	N/A	N/A	N/A	-	N/A	South China Sea	14.49	114.2	2061	https://doi.org/10.3390/md20070431	2022	N			sediment	Y
Bacteria	Bacteria	Actinobacteria	Actinobacteria	Actinomycetales	Microbacteriaceae	Agrococcus	Agrococcus sp.	SCSIO 52902	L39644	agrotetratide A (2)	CC(C)C[C@@H](C(O)=O)NC([C@H](C(C)C)OC([C@@H](C(C)C)NC([C@@H](CC(C)C)O)=O)=O)=O	Amino acids and Peptides	Small peptides	Dipeptides	-	N/A	South China Sea	14.49	114.2	2061	https://doi.org/10.3390/md20070431	2022	N			sediment	Y
Bacteria	Bacteria	Actinobacteria	Actinobacteria	Actinomycetales	Microbacteriaceae	Agrococcus	Agrococcus sp.	SCSIO 52902	L39645	N1,N5-di-p-coumaroyl-N10-acetylspermidine (3)	CC(NCCCCN(CCCNC(/C=C/c(cc1)ccc1O)=O)C(/C=C/c(cc1)ccc1O)=O)=O	Alkaloids	Ornithine alkaloids	Polyamines	-	N/A	South China Sea	14.49	114.2	2061	https://doi.org/10.3390/md20070431	2022	N			sediment	Y
Bacteria	Bacteria	Actinobacteria	Actinobacteria	Actinomycetales	Microbacteriaceae	Agrococcus	Agrococcus sp.	SCSIO 52902	L39646	2-(5-hexylfuran-2-yl)acetic acid (4)	CCCCCCc1ccc(CC(O)=O)o1	Polyketides	Fatty Acids and Conjugates	Heterocyclic fatty acids	-	N/A	South China Sea	14.49	114.2	2061	https://doi.org/10.3390/md20070431	2022	N			sediment	Y
Bacteria	Bacteria	Actinobacteria	Actinobacteria	Actinomycetales	Microbacteriaceae	Agrococcus	Agrococcus sp.	SCSIO 52902	-	agrocuquinone A (5)	OC(=O)[C@@H]1CCSC2=C(N1)C(=O)C1=C(C=CC=C1)C2=O	N/A	N/A	N/A	CYT, AT	weak antitumor activity against HL-60 with 77.12% inhibition rate (IC50 = 21.48 μM) (Positive control: Staurosporine: IC50 = 0.03782)	South China Sea	14.49	114.2	2061	https://doi.org/10.3390/md20070431	2022	-			sediment	Y
Bacteria	Bacteria	Actinobacteria	Actinobacteria	Actinomycetales	Microbacteriaceae	Microbacterium	Microbacterium sediminis	YLB-01(T)	L27347	microbacterin A	CC[C@](C)(C(NCCC(N[C@H](CC(C)C)C(NC(C)(C)C(NC(C)(C)C(N[C@H](CC(C)C)C(NCCC(NCCO)=O)=O)=O)=O)=O)=O)=O)NC([C@H](CC(C)C)NC(CCNC([C@@H](C(C)(C)NC([C@H](C)NC([C@H](CCC1)N1C([C@@](C)(CC)NC([C@H](Cc1ccccc1)NC(C(C)(C)NC(C(C)(C)NC([C@H](C)NC([C@H](CCC1)N1C(C(C)(C)NC(C)=O)=O)=O)=O)=O)=O)=O)=O)=O)=O)O)=O)=O)=O	Amino acids and Peptides	Oligopeptides	Peptaibols	CYT	cytotoxic activity against cell lines, HCT-8 (>10), Bel-7402 (1.98), BGC-823 (2.11), A549 (2.30), A2780 (>10) (IC50, uM)	Indian Ocean	-37.8111	49.8405	2327	https://doi.org/10.1021/acs.orglett.5b00172	2015	N	collection: https://doi.org/10.1099/ijs.0.029652-0		sediment	N
Bacteria	Bacteria	Actinobacteria	Actinobacteria	Actinomycetales	Microbacteriaceae	Microbacterium	Microbacterium sediminis	YLB-01(T)	L27348	microbacterin B	CC[C@](C)(C(NCCC(N[C@H](CC(C)C)C(N[C@@](C)(CC)C(NC(C)(C)C(N[C@H](CC(C)C)C(NCCC(NCCO)=O)=O)=O)=O)=O)=O)=O)NC([C@H](CC(C)C)NC(CCNC([C@@H](C(C)(C)NC([C@H](C)NC([C@H](CCC1)N1C([C@@](C)(CC)NC([C@H](Cc1ccccc1)NC(C(C)(C)NC(C(C)(C)NC([C@H](C)NC([C@H](CCC1)N1C(C(C)(C)NC(C)=O)=O)=O)=O)=O)=O)=O)=O)=O)=O)O)=O)=O)=O	Amino acids and Peptides	Oligopeptides	Peptaibols	CYT	cytotoxic activity against cell lines, HCT-8 (5.93), Bel-7402 (1.94), BGC-823 (1.03), A549 (2.08), A2780 (3.79) (IC50, uM)	Indian Ocean	-37.8111	49.8405	2327	https://doi.org/10.1021/acs.orglett.5b00172	2015	N	collection: https://doi.org/10.1099/ijs.0.029652-0		sediment	N
Bacteria	Bacteria	Actinobacteria	Actinobacteria	Actinomycetales	Microbacteriaceae	Microbacterium	Microbacterium sp.	MCCC 1A11207	CMNPD28597	microindolinone A	O[C@H](CCc1c2cc[nH]1)C2=O	Alkaloids	Proline alkaloids	Pyrrole alkaloids	-	N/A	Southwestern Indian Ocean	-41.59	55.48	1603	https://doi.org/10.3390/md15070230	2017	N			sediment	Y
Bacteria	Bacteria	Actinobacteria	Actinobacteria	Actinomycetales	Micromonosporaceae	Micromonospora	Micromonospora harpali	SCSIO GJ089	CMNPD28580	22-dehydroxymethyl-kijanolide (1)	C[C@@H](C[C@H](C)[C@@H]([C@H]1C=C[C@H]2/C(/C)=C/C[C@@H](/C(/C)=C/[C@@H]3C=C[C@H](C)C[C@]3(C(O)=C34)OC4=O)O)O)[C@H]1[C@]2(C)C3=O	Polyketides	Macrolides	Spirotetronate macrolides	AB	weak antibacterial activity against B. subtilis BS01, B. thuringiensis BT01, MRSA (clinical isolate shhs-A1), S. aureus ATCC 29213 and E. faecalis ATCC 29212 (MIC = 64, 64, 128, 128 and 128 ug/mL)	South China Sea	20.89	114.1	1565	https://doi.org/10.1021/acs.jnatprod.7b00176	2017	N			sediment	N
Bacteria	Bacteria	Actinobacteria	Actinobacteria	Actinomycetales	Micromonosporaceae	Micromonospora	Micromonospora harpali	SCSIO GJ089	CMNPD28581	8-hydroxy-22-dehydroxymethyl-kijanolide (2)	C[C@@H](C[C@@](C)([C@@H]([C@H]1C=C[C@H]2/C(/C)=C/C[C@@H](/C(/C)=C/[C@@H]3C=C[C@H](C)C[C@]3(C(O)=C34)OC4=O)O)O)O)[C@H]1[C@]2(C)C3=O	Polyketides	Macrolides	Spirotetronate macrolides	-	N/A	South China Sea	20.89	114.1	1565	https://doi.org/10.1021/acs.jnatprod.7b00176	2017	N			sediment	N
Bacteria	Bacteria	Actinobacteria	Actinobacteria	Actinomycetales	Micromonosporaceae	Micromonospora	Micromonospora harpali	SCSIO GJ089	CMNPD28582	microsporanate A (3)	C[C@@H](C[C@H](C)[C@@H]([C@H]1C=C[C@H]2/C(/C)=C/C[C@@H](/C(/C)=C/[C@H]([C@H](C=C(C3)/C=C/C(C)=O)O)[C@@]3(C(O)=C34)OC4=O)O[C@@H](C[C@]4(C)[N+]([O-])=O)O[C@H](C)[C@@H]4NC(OC)=O)O[C@@H](C[C@H]4O[C@@H](CC5)O[C@@H](C)[C@@H]5O[C@H](C[C@H]5O)O[C@@H](C)[C@@H]5O[C@@H](CC5)O[C@@H](C)[C@@H]5O)O[C@@H](C)[C@@H]4OC(C)=O)[C@H]1[C@]2(C)C3=O	Polyketides	Macrolides	Spirotetronate macrolides	AB	antibacterial activity against B. subtilis BS01, B. thuringiensis BT01, MRSA (clinical isolate shhs-A1), S. aureus ATCC 29213 and E. faecalis ATCC 29212 (MIC = 0.03, 0.016, 32, 32 and 64 ug/mL)	South China Sea	20.89	114.1	1565	https://doi.org/10.1021/acs.jnatprod.7b00176	2017	N	superior to those of the vancomycin, kanamycin, and ampicillin positive controls		sediment	N
Bacteria	Bacteria	Actinobacteria	Actinobacteria	Actinomycetales	Micromonosporaceae	Micromonospora	Micromonospora harpali	SCSIO GJ089	CMNPD28583	microsporanate B (4)	C[C@@H](C[C@H](C)[C@@H]([C@H]1C=C[C@H]2/C(/C)=C/C[C@@H](/C(/C)=C/[C@H]([C@H](C=C(C3)/C=C/C(C)=O)O)[C@@]3(C(O)=C34)OC4=O)O[C@@H](C[C@]4(C)[N+]([O-])=O)O[C@H](C)[C@@H]4NC(OC)=O)O[C@@H](C[C@H]4O[C@@H](CC5)O[C@@H](C)[C@@H]5O[C@H](C[C@H]5O)O[C@@H](C)[C@@H]5O)O[C@@H](C)[C@@H]4OC(C)=O)[C@H]1[C@]2(C)C3=O	Polyketides	Macrolides	Spirotetronate macrolides	AB	weak antibacterial activity against B. subtilis BS01, B. thuringiensis BT01, MRSA (clinical isolate shhs-A1), S. aureus ATCC 29213 and E. faecalis ATCC 29212 (MIC = 0.13, 0.0063, 32, 32 and 64 ug/mL)	South China Sea	20.89	114.1	1565	https://doi.org/10.1021/acs.jnatprod.7b00176	2017	N			sediment	N
Bacteria	Bacteria	Actinobacteria	Actinobacteria	Actinomycetales	Micromonosporaceae	Micromonospora	Micromonospora harpali	SCSIO GJ089	CMNPD28584	microsporanate C (5)	C[C@@H](C[C@H](C)[C@@H]([C@H]1C=C[C@H]2/C(/C)=C/C[C@@H](/C(/C)=C/[C@H]([C@H](C=C(C3)/C=C/C(C)=O)O)[C@@]3(C(O)=C34)OC4=O)O[C@@H](C[C@]4(C)[N+]([O-])=O)O[C@H](C)[C@@H]4NC(OC)=O)O[C@@H](C[C@H]4O[C@@H](C[C@H]5O)O[C@@H](C)[C@@H]5O[C@H](C[C@H]5O)O[C@@H](C)[C@@H]5O)O[C@@H](C)[C@@H]4OC(C)=O)[C@H]1[C@]2(C)C3=O	Polyketides	Macrolides	Spirotetronate macrolides	AB	antibacterial activity against B. subtilis BS01, B. thuringiensis BT01, and E. faecalis ATCC 29212 (MIC = 0.5, 0.25, 128 ug/mL)	South China Sea	20.89	114.1	1565	https://doi.org/10.1021/acs.jnatprod.7b00176	2017	N			sediment	N
Bacteria	Bacteria	Actinobacteria	Actinobacteria	Actinomycetales	Micromonosporaceae	Micromonospora	Micromonospora harpali	SCSIO GJ089	CMNPD28585	microsporanate D (6)	C[C@@H](C[C@H](C)[C@@H]([C@H]1C=C[C@H]2/C(/C)=C/C[C@@H](/C(/C)=C/[C@H]([C@H](C=C(C3)/C=C/C(C)=O)O)[C@@]3(C(O)=C34)OC4=O)O[C@@H](C[C@]4(C)N)O[C@H](C)[C@@H]4NC(OC)=O)O[C@@H](C[C@H]4O[C@@H](CC5)O[C@@H](C)[C@@H]5O[C@H](C[C@H]5O)O[C@@H](C)[C@@H]5O[C@@H](CC5)O[C@@H](C)[C@@H]5O)O[C@@H](C)[C@@H]4OC(C)=O)[C@H]1[C@]2(C)C3=O	Polyketides	Macrolides	Spirotetronate macrolides	AB	antibacterial activity against B. subtilis BS01 and B. thuringiensis BT01 (MIC = 2 and 1 ug/mL)	South China Sea	20.89	114.1	1565	https://doi.org/10.1021/acs.jnatprod.7b00176	2017	N			sediment	N
Bacteria	Bacteria	Actinobacteria	Actinobacteria	Actinomycetales	Micromonosporaceae	Micromonospora	Micromonospora harpali	SCSIO GJ089	CMNPD28586	microsporanate E (7)	C[C@@H](C[C@H](C)[C@@H]([C@H]1C=C[C@H]2/C(/C)=C/C[C@@H](/C(/C)=C/[C@H]([C@H](C=C(C3)/C=C/C(C)=O)O)[C@@]3(C(O)=C34)OC4=O)O[C@@H](C[C@]4(C)N)O[C@H](C)[C@@H]4NC(OC)=O)O[C@@H](C[C@H]4O[C@@H](CC5)O[C@@H](C)[C@@H]5O[C@H](C[C@H]5O)O[C@@H](C)[C@@H]5O)O[C@@H](C)[C@@H]4OC(C)=O)[C@H]1[C@]2(C)C3=O	Polyketides	Macrolides	Spirotetronate macrolides	AB	antibacterial activity against B. subtilis BS01, B. thuringiensis BT01 and S. aureus ATCC 29213 (MIC = 2, 1 and 128 ug/mL)	South China Sea	20.89	114.1	1565	https://doi.org/10.1021/acs.jnatprod.7b00176	2017	N			sediment	N
Bacteria	Bacteria	Actinobacteria	Actinobacteria	Actinomycetales	Micromonosporaceae	Micromonospora	Micromonospora harpali	SCSIO GJ089	CMNPD28587	microsporanate F (8)	C[C@@H](C[C@H](C)[C@@H]([C@H]1C=C[C@H]2/C(/C)=C/C[C@@H](/C(/C)=C/[C@H]([C@H](C=C(C3)/C=C/C(C)=O)O)[C@@]3(C(O)=C34)OC4=O)O[C@@H](C[C@]4(C)N)O[C@H](C)[C@@H]4NC(OC)=O)O[C@@H](C[C@H]4O[C@@H](C[C@H]5O)O[C@@H](C)[C@@H]5O[C@H](C[C@H]5O)O[C@@H](C)[C@@H]5O)O[C@@H](C)[C@@H]4OC(C)=O)[C@H]1[C@]2(C)C3=O	Polyketides	Macrolides	Spirotetronate macrolides	AB	antibacterial activity against B. subtilis BS01 and B. thuringiensis BT01 (MIC = 8 and 4 ug/mL)	South China Sea	20.89	114.1	1565	https://doi.org/10.1021/acs.jnatprod.7b00176	2017	N			sediment	N
Bacteria	Bacteria	Actinobacteria	Actinobacteria	Actinomycetales	Micromonosporaceae	Micromonospora	Micromonospora harpali	SCSIO GJ089	CMNPD28588	tetrocarcin P (9)	C[C@@H](C[C@H](C)[C@@H]([C@H]1C=C[C@H]2/C(/C)=C/C[C@@H](/C(/C)=C/[C@H]([C@H](C=C(C3)C=O)O)[C@@]3(C(O)=C34)OC4=O)O[C@@H](C[C@]4(C)N)O[C@H](C)[C@@H]4NC(OC)=O)O[C@@H](C[C@H]4O[C@@H](CC5)O[C@@H](C)[C@@H]5O[C@H](C[C@H]5O)O[C@@H](C)[C@@H]5O)O[C@@H](C)[C@@H]4OC(C)=O)[C@H]1[C@]2(C)C3=O	Polyketides	Macrolides	Spirotetronate macrolides	AB	antibacterial activity against B. subtilis BS01 and B. thuringiensis BT01 (MIC = 2 and 1 ug/mL)	South China Sea	20.89	114.1	1565	https://doi.org/10.1021/acs.jnatprod.7b00176	2017	N			sediment	N
Bacteria	Bacteria	Actinobacteria	Actinobacteria	Actinomycetales	Micromonosporaceae	Micromonospora	Micromonospora harpali	SCSIO GJ089	-	tetrocarcin A (10)	[H][C@]12C=C[C@@]3([H])\C(C)=C\C[C@H](O[C@H]4C[C@@](C)([C@@H](NC(=O)OC)[C@@H](C)O4)N(=O)=O)\C(C)=C\[C@@H]4[C@@H](O)C=C(C[C@]44OC(=O)C(=C4O)C(=O)[C@@]3(C)[C@]1([H])[C@@H](C)C[C@H](C)[C@@H]2O[C@H]1C[C@@H](O[C@H]2CC[C@@H](O[C@@H]3C[C@@H](O)[C@@H](O[C@H]4CC[C@@H](O)[C@H](C)O4)[C@H](C)O3)[C@H](C)O2)[C@@H](OC(C)=O)[C@H](C)O1)C=O	Polyketides	Macrolides	Spirotetronate macrolides	AB	antibacterial activity against B. subtilis BS01, B. thuringiensis BT01, MRSA (clinical isolate shhs-A1), S. aureus ATCC 29213 and E. faecalis ATCC 29212 (MIC = 0.03, 0.016, 32, 32 and 64 ug/mL)	South China Sea	20.89	114.1	1565	https://doi.org/10.1021/acs.jnatprod.7b00176	2017	-			sediment	N
Bacteria	Bacteria	Actinobacteria	Actinobacteria	Actinomycetales	Micromonosporaceae	Micromonospora	Micromonospora harpali	SCSIO GJ089	-	tetrocarcin B (11)	[H][C@]12C=C[C@@]3([H])\C(C)=C\C[C@H](O[C@H]4C[C@@](C)([C@@H](NC(=O)OC)[C@@H](C)O4)N(=O)=O)\C(C)=C\[C@]4([H])[C@@H](O)C=C(C[C@]44OC(=O)C(=C4O)C(=O)[C@@]3(C)[C@]1([H])[C@@H](C)C[C@H](C)[C@@H]2O[C@H]1C[C@@H](O[C@H]2CC[C@@H](O[C@@H]3C[C@@H](O)[C@@H](O)[C@H](C)O3)[C@H](C)O2)[C@@H](OC(C)=O)[C@H](C)O1)C=O	Polyketides	Macrolides	Spirotetronate macrolides	AB	antibacterial activity against B. subtilis BS01, B. thuringiensis BT01, MRSA (clinical isolate shhs-A1), S. aureus ATCC 29213 and E. faecalis ATCC 29212 (MIC = 0.063, 0.063, 32, 32 and 64 ug/mL)	South China Sea	20.89	114.1	1565	https://doi.org/10.1021/acs.jnatprod.7b00176	2017	-			sediment	N
Bacteria	Bacteria	Actinobacteria	Actinobacteria	Actinomycetales	Micromonosporaceae	Micromonospora	Micromonospora harpali	SCSIO GJ089	-	AC6H (12)	[H][C@]12C=C[C@@]3([H])C(C)=CC[C@H](O[C@H]4C[C@](C)(N)[C@@H](NC(=O)OC)[C@@H](C)O4)C(C)=C[C@]4([H])[C@@H](O)C=C(C[C@]44OC(=O)C(=C4O)C(=O)[C@@]3(C)[C@]1([H])[C@@H](C)C[C@H](C)[C@@H]2O[C@H]1C[C@@H](O[C@H]2CC[C@@H](O[C@@H]3C[C@@H](O)[C@@H](O[C@H]4CC[C@@H](O)[C@H](C)O4)[C@H](C)O3)[C@H](C)O2)[C@@H](OC(C)=O)[C@H](C)O1)C=O	Polyketides	Macrolides	Spirotetronate macrolides	AB	antibacterial activity against B. subtilis BS01 and B. thuringiensis BT01 (MIC = 2 and 1 ug/mL)	South China Sea	20.89	114.1	1565	https://doi.org/10.1021/acs.jnatprod.7b00176	2017	-			sediment	N
Bacteria	Bacteria	Actinobacteria	Actinobacteria	Actinomycetales	Micromonosporaceae	Micromonospora	Micromonospora echinospora		L36148	gephysulfuromycin	CC[C@](C[C@@](CC(O)=C1C(c2c3cccc2O)=O)([C@@]24O)O)(CC2=O)S[C@]14C3=O	Polyketides	Polycyclic aromatic polyketides	Angucyclines	-	N/A	South China Sea	18.0407	119.532	3025	https://doi.org/10.1021/acs.jnatprod.0c00719	2020	N			sediment	N
Bacteria	Bacteria	Actinobacteria	Actinobacteria	Actinomycetales	Micromonosporaceae	Micromonospora	Micromonospora echinospora		L36149	homophenanthroviridone	CCc1cc(O)c2c(C(c3cccc(O)c3C3=O)=O)c3ncc2c1	Polyketides	Polycyclic aromatic polyketides	Angucyclines	CYT, AB	significant cytotoxic activities against three cancer cell lines (SF-268, MCF-7, and HepG2) (IC50 = 5.4, 6.8, 1.4 μM) and was also antibacterially active against Gram-positive bacteria including Staphylococcus aureus ATCC 29213, Bacillus thuringensis SCSIO BT01, Bacillus subtilis 1064, Micrococcus luteus SCSIO ML01, and methicillin-resistant S. aureus (MRSA) shhs-A1 (MIC (μg mL–1) = 2 - 4)	South China Sea	18.0407	119.532	3025	https://doi.org/10.1021/acs.jnatprod.0c00719	2020	N			sediment	N
Bacteria	Bacteria	Actinobacteria	Actinobacteria	Actinomycetales	Micromonosporaceae	Micromonospora	Micromonospora echinospora		L36150	homophenanthridonamide	CCc(cc1O)cc2c1C(C(c1cccc(O)c1C1=O)=O)=C1NC2=O	Polyketides	Polycyclic aromatic polyketides	Angucyclines	CYT	cytotoxicity to HepG2 and SF-268 cells with an IC50 value of 4.0 and 18 μM	South China Sea	18.0407	119.532	3025	https://doi.org/10.1021/acs.jnatprod.0c00719	2020	N			sediment	N
Bacteria	Bacteria	Actinobacteria	Actinobacteria	Actinomycetales	Micromonosporaceae	Micromonospora	Micromonospora echinospora		L36151	homostealthin D	CCc1cc(C(N)=C(C2(CC(C)=O)C(c3cccc(O)c33)=O)C3=O)c2c(O)c1	Polyketides	Polycyclic aromatic polyketides	N/a	-	N/A	South China Sea	18.0407	119.532	3025	https://doi.org/10.1021/acs.jnatprod.0c00719	2020	N			sediment	N
Bacteria	Bacteria	Actinobacteria	Actinobacteria	Actinomycetales	Micromonosporaceae	Micromonospora	Micromonospora echinospora		L36152	nenesfuran	CCc1cc(oc(C(c(c2ccc3)c3O)=O)c3C2=O)c3c(C(O)=O)c1	Polyketides	Naphthalenes	Naphthoquinones	-	N/A	South China Sea	18.0407	119.532	3025	https://doi.org/10.1021/acs.jnatprod.0c00719	2020	N			sediment	N
Bacteria	Bacteria	Actinobacteria	Actinobacteria	Actinomycetales	Micromonosporaceae	Micromonospora	Micromonospora echinospora		L36153	WS-5995 D	CCc(cc1C(OC)=O)cc(O)c1C(C(c1cccc(O)c1C1=O)=O)=C1O	Polyketides	Naphthalenes	Naphthoquinones	-	N/A	South China Sea	18.0407	119.532	3025	https://doi.org/10.1021/acs.jnatprod.0c00719	2020	N			sediment	N
Bacteria	Bacteria	Actinobacteria	Actinobacteria	Actinomycetales	Micromonosporaceae	Micromonospora	Micromonospora echinospora		L36154	nenesophanol	CCc(cc1O)c(C(C)=O)c(C(c2cccc(O)c22)=O)c1C2=O	Polyketides	Polycyclic aromatic polyketides	Anthraquinones and anthrones	CYT	cytotoxic activities against three cancer cell lines (SF-268, MCF-7, and HepG2) (IC50 = 7.6, 10.4, 8.1 μM)	South China Sea	18.0407	119.532	3025	https://doi.org/10.1021/acs.jnatprod.0c00719	2020	N			sediment	N
Bacteria	Bacteria	Actinobacteria	Actinobacteria	Actinomycetales	Micromonosporaceae	Micromonospora	Micromonospora echinospora		-	homodehydrorabelomycin E	CCC1=CC(O)=C2C(C=C(O)C3=C2C(=O)C2=CC=CC(O)=C2C3=O)=C1	Polyketides	Polycyclic aromatic polyketides	Angucyclines	AB	antibacterially active against Gram-positive bacteria including Staphylococcus aureus ATCC 29213 and Micrococcus luteus SCSIO ML01 (MIC (μg mL–1) = 4 - 8)	South China Sea	18.0407	119.532	3025	https://doi.org/10.1021/acs.jnatprod.0c00719	2020	N			sediment	N
Bacteria	Bacteria	Actinobacteria	Actinobacteria	Actinomycetales	Micromonosporaceae	Micromonospora	Micromonospora echinospora		-	homorabelomycin	CC[C@]1(O)CC(=O)C2=C(C1)C=C(O)C1=C2C(=O)C2=CC=CC(O)=C2C1=O	Polyketides	Polycyclic aromatic polyketides	Angucyclines	CYT	cytotoxic activities against three cancer cell lines (SF-268, MCF-7, and HepG2) (IC50 = 9.0, 12.5, 10.3 μM)	South China Sea	18.0407	119.532	3025	https://doi.org/10.1021/acs.jnatprod.0c00719	2020	N			sediment	N
Bacteria	Bacteria	Actinobacteria	Actinobacteria	Actinomycetales	Micromonosporaceae	Micromonospora	Micromonospora echinospora		-	homoseongomycin	CCC1=CC(O)=C2C(=C1)C(SC[C@H](NC(C)=O)C(O)=O)=C1C2=C(O)C2=C(C(O)=CC=C2)C1=O	Polyketides	Polycyclic aromatic polyketides	Angucyclines	-	N/A	South China Sea	18.0407	119.532	3025	https://doi.org/10.1021/acs.jnatprod.0c00719	2020	N			sediment	N
Bacteria	Bacteria	Actinobacteria	Actinobacteria	Actinomycetales	Micromonosporaceae	Micromonospora	Micromonospora echinospora	SCSIO 04089	CMNPD28577	nenestatin A (1)	CCC(C=CC(C1=C(c2c3c(O)ccc2O)O)=C2C=C1C3=O)(C2=O)O[C@@H](C[C@@H]1N(C)C)O[C@@H](C)[C@@H]1OC	Polyketides	N/A	N/A	-	N/A	South China Sea	18.04	119.5	3025	https://doi.org/10.1016/j.tet.2017.03.054	2017	N			sediment	N
Bacteria	Bacteria	Actinobacteria	Actinobacteria	Actinomycetales	Micromonosporaceae	Micromonospora	Micromonospora echinospora	SCSIO 04089	CMNPD28578	homo-dehydrorabelomycin E (2)	CCc1cc(C=C(C(C2C(c3cccc(O)c33)=O)C3=O)O)c2c(O)c1	Polyketides	Naphthalenes	Naphthoquinones	AB	antibacterial activity, exhibiting MIC values of 1 μg/mL against S. aureus ATCC 29213 and 8 μg/mL against M. luteus SCSIO ML01	South China Sea	18.04	119.5	3025	https://doi.org/10.1016/j.tet.2017.03.054	2017	N			sediment	N
Bacteria	Bacteria	Actinobacteria	Actinobacteria	Actinomycetales	Micromonosporaceae	Micromonospora	Micromonospora matsumotoense	M-412	CMNPD28579	paulomycin G	C1(=O)C(C(O)=O)=C(N)C(=O)C[C@]1(O)[C@@]2([H])[C@@H](O)[C@H](OC(C)=O)C(OC(C(=CC)C=C=S)=O)[C@@H](C)O2	N/A	N/A	N/A	CYT, AT, AB	moderate cytotoxic activity against HepG2, MCF-7 and MiaPaca_2 cell lines with IC50s = 4.3, 1.58 and 2.7 μM antibacterial activity against E. coli strain MB5746, MIC90 of 38 μg/mL	AvilÈs Canyon, Cantabrian Sea	43.92	-6.317	2000	https://doi.org/10.3390/md15090271	2017	N			sediment	N
Bacteria	Bacteria	Actinobacteria	Actinobacteria	Actinomycetales	Micromonosporaceae	Micromonospora	Micromonospora matsumotoense	M-412	-	paulomycin B	[H][C@]1(O[C@H](COC(C)=O)[C@@H](OC(=O)C(=C\C)\N=C=S)[C@@H](O[C@H]2C[C@H](OC)[C@@](O)([C@H](C)OC(=O)C(C)C)[C@H](C)O2)[C@H]1O)[C@@]1(O)CC(=O)C(N)=C(C(O)=O)C1=O	Carbohydrates	Saccharides	Paulomycins and derivatives	CYT, AT, AB	weak cytotoxic activity against HepG2, MCF-7 and MiaPaca_2 cell lines with IC50s = >36 μM antibacterial activity against E. coli strain MB5746 and MRSA, MIC90 of 4.5 and 50 μg/mL	AvilÈs Canyon, Cantabrian Sea	43.92	-6.317	2000	https://doi.org/10.3390/md15090271	2017	-			sediment	N
Bacteria	Bacteria	Actinobacteria	Actinobacteria	Actinomycetales	Micromonosporaceae	Micromonospora	Micromonospora sp.	AKA109	L37181	akazaoxime	CC(C)C[C@@H]([C@H]([C@@H](C)C(O)=O)O)NC(/C=N/O)=O	N/A	N/A	N/A	AB	weak antibacterial activities against Gram-positive Kocuria rhizophila, (MIC) of 50 μg/mL	Sagami Bay, Japan	35.23	139.3	800	https://doi.org/10.1021/acs.joc.1c00358	2021	N			water column	Y
Bacteria	Bacteria	Actinobacteria	Actinobacteria	Actinomycetales	Micromonosporaceae	Micromonospora	Micromonospora sp.	AKA109	L37182	A-76356 (a crude amine of akazaoxime) (4)	CC(C)C[C@@H]([C@H]([C@@H](C)C(O)=O)O)NC(/C=[N+](\[O-])/OC)=O	N/A	N/A	N/A	AB. AF	weak antibacterial activities against Gram-positive Kocuria rhizophila, (MIC) of 25 μg/mL, antifungal activity against plant pathogen Glomerella cingulata (MIC of 50 μg/mL) and human pathogen Trichophyton rubrum (MIC of 25 μg/mL).	Sagami Bay, Japan	35.23	139.3	800	https://doi.org/10.1021/acs.joc.1c00358	2021	N			water column	Y
Bacteria	Bacteria	Actinobacteria	Actinobacteria	Actinomycetales	Micromonosporaceae	Micromonospora	Micromonospora sp.	AKA109	-	akazaoxime analougue (17)	N/A	N/A	N/A	N/A	AF	weak antibacterial activities against Gram-positive Kocuria rhizophila, (MIC) of 50 μg/mL	Sagami Bay, Japan	35.23	139.3	800	https://doi.org/10.1021/acs.joc.1c00358	2021	N			water column	Y
Bacteria	Bacteria	Actinobacteria	Actinobacteria	Actinomycetales	Micromonosporaceae	Micromonospora	Micromonospora sp.	AKA109	-	akazaoxime analougue (18)	N/A	N/A	N/A	N/A	AF	weak anitfungal activity against plant pathogen Glomerella cingulata (MIC of 50 μg/mL) and human pathogen Trichophyton rubrum (MIC of 25 μg/mL).	Sagami Bay, Japan	35.23	139.3	800	https://doi.org/10.1021/acs.joc.1c00358	2021	N			water column	Y
Bacteria	Bacteria	Actinobacteria	Actinobacteria	Actinomycetales	Micromonosporaceae	Micromonospora	Micromonospora sp.	M71-A77	CMNPD20703	levantilide A	CC[C@@H](CCCC(C(C)CC(C)/C=C(\C)/CC(C)[C@@H](C(C)C(CC(C/C=C/C=C1)O)O)O)OC1=O)O	Polyketides	Macrolides	Oligomycins	CYT	antiproliferative cytotoxic activities against gastric tumor cells GXF 251L (IC50 = 40.9 μM), lung tumor cells LXFL 529L (IC50 = 39.4 μM), mammary tumor cells MAXF 401NL (IC50 = 28.3 μM), melanoma tumor cells MEXF 462NL (IC50 = 48.6 μM), pancreas tumor cells PAXF 1657L (IC50 = 20.7 μM) and renal tumor cells RXF 486L (IC50 = 52.4 μM)	Levantine Sea	34.42	26.09	4400	https://doi.org/10.3390/md9010098	2011	N			sediment, core	Y
Bacteria	Bacteria	Actinobacteria	Actinobacteria	Actinomycetales	Micromonosporaceae	Micromonospora	Micromonospora sp.	M71-A77	CMNPD20704	levantilide B	CCC(CCCC(C(C)CC(C)/C=C(\C)/CC(C)C(C(C)C(CC(C/C=C/C=C1)O)O)O)OC1=O)=O	Polyketides	Macrolides	Tylosins	-	N/A	Levantine Sea	34.42	26.09	4400	https://doi.org/10.3390/md9010098	2011	N			sediment, core	Y
Bacteria	Bacteria	Actinobacteria	Actinobacteria	Actinomycetales	Micromonosporaceae	Micromonospora	Micromonospora sp.	M71-A77	-	Iriomotolide 1a	N/A	N/A	N/A	N/A	CYT, AP, AT	remarkable cytotoxicity against B lymphocyte cells DG75 (IC50 = 0.0039 μM)	Levantine Sea	34.42	26.09	4400	https://doi.org/10.3390/md9010098	2011	-			sediment, core	Y
Bacteria	Bacteria	Actinobacteria	Actinobacteria	Actinomycetales	Micromonosporaceae	Micromonospora	Micromonospora sp.	M71-A77	-	Iriomotolide 1b	N/A	N/A	N/A	N/A	CYT, AP, AT	remarkable cytotoxicity against B lymphocyte cells DG75 (IC50 = 1.7 μM)	Levantine Sea	34.42	26.09	4400	https://doi.org/10.3390/md9010098	2011	-			sediment, core	Y
Bacteria	Bacteria	Actinobacteria	Actinobacteria	Actinomycetales	Micromonosporaceae	Micromonospora	Micromonospora sp.	M71-A77	-	Iriomotolide 1c	N/A	N/A	N/A	N/A	CYT, AP, AT	remarkable cytotoxicity against B lymphocyte cells DG75 (IC50 = 0.0038 μM)	Levantine Sea	34.42	26.09	4400	https://doi.org/10.3390/md9010098	2011	-			sediment, core	Y
Bacteria	Bacteria	Actinobacteria	Actinobacteria	Actinomycetales	Micromonosporaceae	Micromonospora	Micromonospora sp.	M71-A77	-	amphidinolide A	CCC[C@H](C)[C@@H]1O[C@H]1[C@H]1OC(=O)\C=C(C)\C\C=C\C(=C)[C@@H](O)[C@H](O)C(=C)[C@H](O)[C@@H](O)\C=C\CC(=C)C[C@H]1C	Polyketides	Macrolides	Ansa macrolides	CYT	cytotoxic activities against murein lymphoma cells L1210 (IC50 = 3.7 μM) and against human epideromoid carcinoma cells (IC50 = 10.7 μM).	Levantine Sea	34.42	26.09	4400	https://doi.org/10.3390/md9010098	2011	-			sediment, core	Y
Bacteria	Bacteria	Actinobacteria	Actinobacteria	Actinomycetales	Micromonosporaceae	Micromonospora	Micromonospora sp.	M71-A77	-	amphidinolide U	[H][C@@]12CC[C@]([H])(O1)[C@H](OC(=O)CC(=C)CC\C=C(C)\[C@@H](O)CC(=O)C(C)CC(=O)C2)\C=C\C=C(/C)[C@@H](O)C(=C)CCCC	N/A	N/A	N/A	CYT	cytotoxic activities against murein lymphoma cells L1210 (IC50 = 10.7 μM) and against human epideromoid carcinoma cells (IC50 = 35.08 μM).	Levantine Sea	34.42	26.09	4400	https://doi.org/10.3390/md9010098	2011	-			sediment, core	Y
Bacteria	Bacteria	Actinobacteria	Actinobacteria	Actinomycetales	Micromonosporaceae	Salinispora	Salinispora pacifica		L16832	cyanosporaside A	C[C@H]([C@@](C)(C([C@H]1O)=O)O)O[C@H]1O[C@]([C@H](C=C1)O)(C1=C1)c2c1ccc(CC#N)c2Cl	Polyketides	Polycyclic aromatic polyketides	N/A	CYT	weak cytotoxicity against human colon carcinoma HCT-116 (IC50 = 30 μg/mL)	Palau	7.3415	134.492	500	https://doi.org/10.1021/ol052686b	2006	N			sediment	N
Bacteria	Bacteria	Actinobacteria	Actinobacteria	Actinomycetales	Micromonosporaceae	Salinispora	Salinispora pacifica		L16833	cyanosporaside B	C[C@H]([C@@](C)(C([C@H]1O)=O)O)O[C@H]1O[C@]12c3cc(CC#N)cc(Cl)c3C=C1C=C[C@@H]2O	Polyketides	Polycyclic aromatic polyketides	N/A	-	N/A	Palau	7.3415	134.492	500	https://doi.org/10.1021/ol052686b	2006	N			sediment	N
Bacteria	Bacteria	Actinobacteria	Actinobacteria	Actinomycetales	Micromonosporaceae	Verrucosispora	Verrucosispora sp.		CMNPD23298	abyssomicin J (1)	C[C@H](C[C@]1([C@H]([C@H]([C@@H]2C([C@@H](C)C[C@H]3C)=O)S[C@H]([C@H]([C@H]([C@@H]([C@H](C)C4)O[C@]56/C7=C(\[C@H](C)C[C@@H]8C)/O)O)[C@]45OC7=O)[C@@H]6C8=O)[C@H]4O)OC5=O)[C@H]4O[C@]12/C5=C3/O	Polyketides	Macrolides	Spirotetronate macrolides	AB	antibacterial/anti-TB activity (MIC 3.125 μg/mL) (a unique example of a masked Michael acceptor with anti-TB properties, i.e., it can act as a prodrug, responding to oxidative activation to selectively deliver the anti-TB antibiotics e.g., atrop-abyssomicin C)	South China Sea	15.4881	114.405	2733	https://doi.org/10.1002/anie.201208801	2012	N			sediment	Y
Bacteria	Bacteria	Actinobacteria	Actinobacteria	Actinomycetales	Micromonosporaceae	Verrucosispora	Verrucosispora sp.		L25115	abyssomicin K (2)	C[C@H](C[C@]1([C@H]([C@H]([C@@H]2C([C@@H](C)C[C@H]3C)=O)O)[C@H]4O)OC5=O)[C@H]4O[C@]12/C5=C3/O	Polyketides	Macrolides	Spirotetronate macrolides	AB	a unique example of a masked Michael acceptor with anti-TB properties	South China Sea	15.4881	114.405	2733	https://doi.org/10.1002/anie.201208801	2012	N			sediment	Y
Bacteria	Bacteria	Actinobacteria	Actinobacteria	Actinomycetales	Micromonosporaceae	Verrucosispora	Verrucosispora sp.		CMNPD23300	abyssomicin L (3)	C[C@H](C[C@]1([C@H]([C@H]([C@@H]2C([C@@H](C)C[C@H]3C)=O)OC)[C@H]4O)OC5=O)[C@H]4O[C@]12/C5=C3/O	Polyketides	Macrolides	Spirotetronate macrolides	AB	a unique example of a masked Michael acceptor with anti-TB properties	South China Sea	15.4881	114.405	2733	https://doi.org/10.1002/anie.201208801	2012	N			sediment	Y
Bacteria	Bacteria	Actinobacteria	Actinobacteria	Actinomycetales	Micromonosporaceae	Verrucosispora	Verrucosispora sp.		-	abyssomicin C (5)	N/A	N/A	N/A	N/A	AB	antibacterial/anti-TB activity (MIC 6.25 μg/mL)	South China Sea	15.4881	114.405	2733	https://doi.org/10.1002/anie.201208801	2012	-			sediment	Y
Bacteria	Bacteria	Actinobacteria	Actinobacteria	Actinomycetales	Micromonosporaceae	Verrucosispora	Verrucosispora sp.	AB-18-032	L15307	abyssomicin B (2)	C[C@H](C[C@]1([C@@H]([C@H]2O)C(C3)=NO[C@@]3([C@@H](C)C[C@H]3C)O)OC4=O)[C@@H]2OC1=C4C3=O	Polyketides	Macrolides	Spirotetronate macrolides	-	N/A	Sea of Japan	42.5637	133.088	289	https://doi.org/10.1002/anie.200353160	2004	N			sediment	Y
Bacteria	Bacteria	Actinobacteria	Actinobacteria	Actinomycetales	Micromonosporaceae	Verrucosispora	Verrucosispora sp.	AB-18-032	L15309	abyssomicin D (3)	[H][C@]12C[C@]3([H])C(=O)[C@@H](C)C[C@@H](C)\C(O)=C4\C(=O)O[C@]11C[C@@H](C)[C@@]([H])(O[C@@]341)[C@@H]2O	Polyketides	Macrolides	Spirotetronate macrolides	-	N/A	Sea of Japan	42.5637	133.088	289	https://doi.org/10.1002/anie.200353160	2004	N			sediment	Y
Bacteria	Bacteria	Actinobacteria	Actinobacteria	Actinomycetales	Micromonosporaceae	Verrucosispora	Verrucosispora sp.	AB-18-032	L17899	atrop-abyssomicin C (4)	C[C@H](C[C@]1([C@@H]([C@H]2O)/C=C/C([C@@H](C)C[C@H]3C)=O)OC4=O)[C@H]2OC1=C4C3=O	Polyketides	Macrolides	Spirotetronate macrolides	AB	antibacterial: inhibition of the paminobenzoate (pABA) pathway	Sea of Japan	42.5637	133.088	289	https://doi.org/10.1038/ja.2007.54	2007	N			sediment	Y
Bacteria	Bacteria	Actinobacteria	Actinobacteria	Actinomycetales	Micromonosporaceae	Verrucosispora	Verrucosispora sp.	AB-18-032	L17900	abyssomicin G (5)	C[C@H](C[C@]1([C@@H]([C@H]2O)/C(/CC([C@@H](C)C[C@H]3C)=O)=N/O)OC4=O)[C@H]2OC1=C4C3=O	Polyketides	Macrolides	Spirotetronate macrolides	-	N/A	Sea of Japan	42.5637	133.088	289	https://doi.org/10.1038/ja.2007.54	2007	N			sediment	Y
Bacteria	Bacteria	Actinobacteria	Actinobacteria	Actinomycetales	Micromonosporaceae	Verrucosispora	Verrucosispora sp.	AB-18-032	L17901	abyssomicin H (6)	C[C@H](C[C@]1([C@H](CCC([C@@H](C)C[C@H]2C)=O)[C@H]3O)OC4=O)[C@H]3OC1=C4C2=O	Polyketides	Macrolides	Spirotetronate macrolides	-	N/A	Sea of Japan	42.5637	133.088	289	https://doi.org/10.1038/ja.2007.54	2007	N			sediment	Y
Bacteria	Bacteria	Actinobacteria	Actinobacteria	Actinomycetales	Micromonosporaceae	Verrucosispora	Verrucosispora sp.	AB-18-032	-	abyssomicin C (1)	[H][C@@]12OC3=C4C(=O)O[C@]3(C[C@H]1C)[C@H](\C=C\C(=O)[C@@H](C)C[C@@H](C)C4=O)[C@H]2O	Polyketides	Macrolides	Spirotetronate macrolides	AB	antibacterial: inhibition of the paminobenzoate (pABA) pathway, antibacterial activity against Gram-positive bacteria: against methicillin-resistant S. aureus (MRSA) and a multiresistant including vancomycin-resistant S. aureus strain were 4 μg mL−1 and 13 μg mL−1, respectively. antibiotic activity against Gram-positive bacteria including S. aureus N315 (MRSA) and S. aureus Mu50 (multiresistant a…	Sea of Japan	42.5637	133.088	289	https://doi.org/10.1038/ja.2007.54	2007	-			sediment	Y
Bacteria	Bacteria	Actinobacteria	Actinobacteria	Actinomycetales	Micromonosporaceae	Verrucosispora	Verrucosispora sp.	SCSIO 07399	L34890	kendomycin C	C[C@@H]([C@@H](CC[C@H](C)/C=C(\C)/C[C@@H](C)C[C@H](C)[C@](C(SC)=C12)(O)OC2=CC2=O)O[C@H]([C@@H]3C)C1=C2O)[C@@H]3O	Polyketides	Macrolides	Ansa macrolides	AB, CYT	antibacterial activities against 6 Gram-positive bacteria (Staphylococcus aureus ATCC 29213, S. aureus 745524, methicillin-resistant S. aureus shhs-A1 (MRSA shhs-A1), Enterococcus faecalis ATCC 29212, Bacillus subtilis BS01, B. thuringiensis BT01) with MIC ranging from 0.5 to 8.0 μg/m strong - moderate cytotoxic activities against MGC803 and L02 with IC50 ranging from 2.2 to 8.9 μM and against A5…	North South China Sea	18.55	114.25	2500	https://doi.org/10.1021/acs.jnatprod.9b00654	2019	N			sediment	Y
Bacteria	Bacteria	Actinobacteria	Actinobacteria	Actinomycetales	Micromonosporaceae	Verrucosispora	Verrucosispora sp.	SCSIO 07399	L34891	kendomycin D	C[C@@H]([C@@H](CC[C@H](C)/C=C(\C)/C[C@@H](C)C[C@H](C)[C@](C(SC[C@H](C(O)=O)NC(C)=O)=C12)(O)OC2=CC2=O)O[C@H]([C@@H]3C)C1=C2O)[C@@H]3O	Polyketides	Macrolides	Ansa macrolides	AB, CYT	good antibacterial activities against six Gram-positive bacteria (Staphylococcus aureus ATCC 29213, S. aureus 745524, methicillin-resistant S. aureus shhs-A1 (MRSA shhs-A1), Enterococcus faecalis ATCC 29212, Bacillus subtilis BS01, B. thuringiensis BT01) with MIC values ranging from 0.5 to 8.0 μg/m strong to moderate cytotoxic activities against MGC803 and L02 with IC50 values ranging from 2.2 to…	North South China Sea	18.55	114.25	2500	https://doi.org/10.1021/acs.jnatprod.9b00654	2019	N			sediment	Y
Bacteria	Bacteria	Actinobacteria	Actinobacteria	Actinomycetales	Micromonosporaceae	Verrucosispora	Verrucosispora sp.	MG-37	L18707	proximicin A	COC(Nc1coc(C(Nc2coc(C(N)=O)c2)=O)c1)=O	Alkaloids	N/A	N/A	CYT, enzyme activity	cytotoxic activity: Cell lines: AGS: gastric adenocarcinoma; HepG2: hepatocellular carcinoma, MCF7: breast adenocarcinoma. [b] GI50: 50 % growth inhibition. (2.0, 2.8, 24.6) and, in contrast to netropsin, they induce upregulation of p53 and the cyclin kinase inhibitor p21	Raune Fjord, Norway	61.1502	5.9216	250	https://doi.org/10.1002/anie.200705295	2008	N			sediment	Y
Bacteria	Bacteria	Actinobacteria	Actinobacteria	Actinomycetales	Micromonosporaceae	Verrucosispora	Verrucosispora sp.	MG-37	L18708	proximicin B	COC(Nc1coc(C(Nc2coc(C(NCCc(cc3)ccc3O)=O)c2)=O)c1)=O	Alkaloids	N/A	N/A	CYT, enzyme activity	cytotoxic activity: Cell lines: AGS: gastric adenocarcinoma; HepG2: hepatocellular carcinoma, MCF7: breast adenocarcinoma. [b] GI50: 50 % growth inhibition. (3.6, 23.0, 12.1) and, in contrast to netropsin, they induce upregulation of p53 and the cyclin kinase inhibitor p21	Raune Fjord, Norway	61.1502	5.9216	250	https://doi.org/10.1002/anie.200705295	2008	N			sediment	Y
Bacteria	Bacteria	Actinobacteria	Actinobacteria	Actinomycetales	Micromonosporaceae	Verrucosispora	Verrucosispora sp.	MG-37	L18709	proximicin C	COC(Nc1coc(C(Nc2coc(C(NCCc3c[nH]c4c3cccc4)=O)c2)=O)c1)=O	Alkaloids	N/A	N/A	CYT, enzyme activity	cytotoxic against cell lines: AGS: gastric adenocarcinoma; HepG2: hepatocellular carcinoma, MCF7: breast adenocarcinoma. [b] GI50: 50 % growth inhibition. (0.6, 1.8, 20.6) and, in contrast to netropsin, they induce upregulation of p53 and the cyclin kinase inhibitor p21	Raune Fjord, Norway	61.1502	5.9216	250	https://doi.org/10.1002/anie.200705295	2008	N			sediment	Y
Bacteria	Bacteria	Actinobacteria	Actinobacteria	Actinomycetales	Micromonosporaceae	Verrucosispora	Verrucosispora sp.	MS100137	L36798	abyssomicin Y	C[C@H](C[C@]1(C([C@H]2O[C@H]2C([C@@H](C)C[C@H]2C)=O)[C@H]3O)OC4=O)[C@@H]3OC1=C4C2=O	Polyketides	Macrolides	Spirotetronate macrolides	AV	anti-influenza A virus activity	South China Sea	20.16	118.3	2733	https://doi.org/10.1007/s00253-019-10217-2	2020	N			sediment	Y
Bacteria	Bacteria	Actinobacteria	Actinobacteria	Actinomycetales	Micromonosporaceae	Verrucosispora	Verrucosispora sp.	MS100137	-	abyssomicin D (2)	[H][C@]12C[C@]3([H])C(=O)[C@@H](C)C[C@@H](C)\C(O)=C4\C(=O)O[C@]11C[C@@H](C)[C@@]([H])(O[C@@]341)[C@@H]2O	Polyketides	Macrolides	Spirotetronate macrolides	AV	potent antiviral inhibitory effects against the influenza A virus (98.3 % inhibition rate) and cytotoxicity against A549 (IC50 = >16 ug/ml)	South China Sea	20.16	118.3	2733	https://doi.org/10.1007/s00253-019-10217-2	2020	-			sediment	Y
Bacteria	Bacteria	Actinobacteria	Actinobacteria	Actinomycetales	Micromonosporaceae	Verrucosispora	Verrucosispora sp.	MS100137	-	abyssomicin L (3)	N/A	N/A	N/A	N/A	AV, CYT	potent antiviral inhibitory effects against the influenza A virus (95.9 % inhibition rate) and cytotoxicity against A549 (IC50 = >16 ug/ml)	South China Sea	20.16	118.3	2733	https://doi.org/10.1007/s00253-019-10217-2	2020	-			sediment	Y
Bacteria	Bacteria	Actinobacteria	Actinobacteria	Actinomycetales	Micromonosporaceae	Verrucosispora	Verrucosispora sp.	MS100137	-	abyssomicin (4)	C[C@@H]1C[C@]23OC(=O)C4=C2OC1[C@@H](O)C3[C@@H](O)CC(=O)[C@@H](C)C[C@@H](C)C4=O	Polyketides	Macrolides	Spirotetronate macrolides	AV, CYT	potent antiviral inhibitory effects against the influenza A virus (99.1 % inhibition rate) and cytotoxicity against A549 (IC50 = 8 ug/ml)	South China Sea	20.16	118.3	2733	https://doi.org/10.1007/s00253-019-10217-2	2020	-			sediment	Y
Bacteria	Bacteria	Actinobacteria	Actinobacteria	Actinomycetales	Micromonosporaceae	Verrucosispora	Verrucosispora sp.	MS100047	L29813	glycerol 1-hydroxy-2,5-dimethyl benzoate (1)	Cc1ccc(C)c(O)c1C(OCC(CO)O)=O	Shikimates and Phenylpropanoids	Phenolic acids (C6-C1)	Shikimic acids and derivatives	AB	selective antibacterial activity against methicillin-resistant Staphylococcus aureus (MRSA) with a minimum inhibitory concentration (MIC) value of 12.5 μg/mL	South China Sea	20.16	118.3	2733	https://doi.org/10.1007/s00253-016-7406-y	2016	N			sediment	Y
Bacteria	Bacteria	Actinobacteria	Actinobacteria	Actinomycetales	Micromonosporaceae	Verrucosispora	Verrucosispora sp.	MS100047	-	brevianamide F (2)	N/A	N/A	N/A	N/A	AB	good antibacterial activity: anti-BCG activity with a MIC value of 12.5 μg/mL	South China Sea	20.16	118.3	2733	https://doi.org/10.1007/s00253-016-7406-y	2016	-			sediment	Y
Bacteria	Bacteria	Actinobacteria	Actinobacteria	Actinomycetales	Micromonosporaceae	Verrucosispora	Verrucosispora sp.	MS100047	-	proximicin B (4)	N/A	N/A	N/A	N/A	AB	significant antibacterial activity: anti-MRSA (MIC = 3.125 μg/mL), anti-BCG (MIC = 6.25 μg/mL), and anti-tuberculosis (TB) (MIC = 25 μg/mL) activities.	South China Sea	20.16	118.3	2733	https://doi.org/10.1007/s00253-016-7406-y	2016	-			sediment	Y
Bacteria	Bacteria	Actinobacteria	Actinobacteria	Actinomycetales	Micromonosporaceae	Verrucosispora	Verrucosispora sp.	SCSIO 07399	L34889	kendomycin B	C[C@@H]([C@@H](CC[C@H](C)/C=C(\C)/C[C@@H](C)C[C@H](C)[C@](C=C12)(O)OC2=CC2=O)O[C@H]([C@@H]3C)C1=C2O)[C@@H]3O	Polyketides	Macrolides	Ansa macrolides	AB, CYT	good antibacterial activities against six Gram-positive bacteria (Staphylococcus aureus ATCC 29213, S. aureus 745524, methicillin-resistant S. aureus shhs-A1 (MRSA shhs-A1), Enterococcus faecalis ATCC 29212, Bacillus subtilis BS01, B. thuringiensis BT01) with MIC values ranging from 0.5 to 8.0 μg/m strong to moderate cytotoxic activities against MGC803 and L02 with IC50 values ranging from 2.2 to…	North South China Sea	18.55	114.25	2500	https://doi.org/10.1021/acs.jnatprod.9b00654	2019	N			sediment	Y
Bacteria	Bacteria	Actinobacteria	Actinobacteria	Actinomycetales	Nocardiopsaceae	Marinactinospora	Marinactinospora thermotolerans	SCSIO 00652	CMNPD20695	marinacarboline A	CC(c1c2[nH]c(cccc3)c3c2cc(C(NCCc(cc2)ccc2OC)=O)n1)=O	Alkaloids	Tryptophan alkaloids	Carboline alkaloids	antiplasmodial, anti-parasite	antiplasmodial activities against Plasmodium falciparum lines (antimalarial) 3D7, a drug-sensitive strain, and Dd2, a multi-drug-resistant strain with IC50 = 36.03 and 1.92 μM.	Northern South China Sea	20	119	3865	https://doi.org/10.1021/np200399t	2011	N			sediment	Y
Bacteria	Bacteria	Actinobacteria	Actinobacteria	Actinomycetales	Nocardiopsaceae	Marinactinospora	Marinactinospora thermotolerans	SCSIO 00652	CMNPD20696	marinacarboline B	CC(c1c2[nH]c(cccc3)c3c2cc(C(NCCc(cc2)ccc2O)=O)n1)=O	Alkaloids	Tryptophan alkaloids	Carboline alkaloids	antiplasmodial, anti-parasite	antiplasmodial activities against Plasmodium falciparum lines (antimalarial) 3D7, a drug-sensitive strain, and Dd2, a multi-drug-resistant strain with IC50 = 16.65 and 15.59 μM.	Northern South China Sea	20	119	3865	https://doi.org/10.1021/np200399t	2011	N			sediment	Y
Bacteria	Bacteria	Actinobacteria	Actinobacteria	Actinomycetales	Nocardiopsaceae	Marinactinospora	Marinactinospora thermotolerans	SCSIO 00652	CMNPD20697	marinacarboline C	CC(c1c2[nH]c(cccc3)c3c2cc(C(NCCc2ccccc2)=O)n1)=O	Alkaloids	Tryptophan alkaloids	Carboline alkaloids	antiplasmodial, anti-parasite	antiplasmodial activities against Plasmodium falciparum lines (antimalarial) 3D7, a drug-sensitive strain, and Dd2, a multi-drug-resistant strain with IC50 = 3.09 ans 3.38 μM.	Northern South China Sea	20	119	3865	https://doi.org/10.1021/np200399t	2011	N			sediment	Y
Bacteria	Bacteria	Actinobacteria	Actinobacteria	Actinomycetales	Nocardiopsaceae	Marinactinospora	Marinactinospora thermotolerans	SCSIO 00652	CMNPD20698	marinacarboline D	CC(c1c2[nH]c(cccc3)c3c2cc(C(NCCc2c[nH]c3c2cccc3)=O)n1)=O	Alkaloids	Tryptophan alkaloids	Carboline alkaloids	antiplasmodial, anti-parasite	antiplasmodial activities against Plasmodium falciparum lines (antimalarial) 3D7, a drug-sensitive strain, and Dd2, a multi-drug-resistant strain with IC50 = 5.39 ans 3.59 μM.	Northern South China Sea	20	119	3865	https://doi.org/10.1021/np200399t	2011	N			sediment	Y
Bacteria	Bacteria	Actinobacteria	Actinobacteria	Actinomycetales	Nocardiopsaceae	Marinactinospora	Marinactinospora thermotolerans	SCSIO 00652	CMNPD20699	13-N-demethyl-methylpendolmycin	CC[C@H](C)C(C(N[C@H](CO)Cc1c[nH]2)=O)Nc3c1c2c(C(C)(C)C=C)cc3	Alkaloids	Tryptophan alkaloids	Simple indole alkaloids	antiplasmodial, anti-parasite	antiplasmodial activities against Plasmodium falciparum lines (antimalarial) 3D7, a drug-sensitive strain, and Dd2, a multi-drug-resistant strain with IC50 = 20.75 ans 18.67 μM.	Northern South China Sea	20	119	3865	https://doi.org/10.1021/np200399t	2011	N			sediment	Y
Bacteria	Bacteria	Actinobacteria	Actinobacteria	Actinomycetales	Nocardiopsaceae	Marinactinospora	Marinactinospora thermotolerans	SCSIO 00652	CMNPD20700	methylpendolmycin-14-O-α-glucoside	CC[C@H](C)C(C(N[C@H](CO[C@H]([C@@H]([C@H]1O)O)O[C@H](CO)[C@H]1O)Cc1c[nH]2)=O)N(C)c3c1c2c(C(C)(C)C=C)cc3	Alkaloids	Tryptophan alkaloids	Indole-Diterpenoid alkaloids (Penitrems)	antiplasmodial, anti-parasite	antiplasmodial activities against Plasmodium falciparum lines (antimalarial) 3D7, a drug-sensitive strain, and Dd2, a multi-drug-resistant strain with IC50 = 10.43 ans 5.03 μM.	Northern South China Sea	20	119	3865	https://doi.org/10.1021/np200399t	2011	N			sediment	Y
Bacteria	Bacteria	Actinobacteria	Actinobacteria	Actinomycetales	Nocardiopsaceae	Marinactinospora	Marinactinospora thermotolerans	SCSIO 00652	L24512	marthiapeptide A	CC[C@H](C)[C@@H](C(N[C@H](C)c1nc(-c2nc(-c3nc(C(SC4)=N[C@@H]4C(N[C@@H]4Cc5ccccc5)=O)cs3)cs2)cs1)=O)NC4=O	Amino acids and Peptides	Oligopeptides	Cyclic peptides	AB, CYT, AT	antibacterial activity against Micrococcus luteus, Staphylococcus aureus ATCC29213, Bacillus subtilis ATCC 6633, and Bacillus thuringiensis, MIC = 2.0, 8.0, 4.0, and 2.0 μg/mL, respectively, and displayed strong cytotoxic activity against cell lines, SF-268, MCF-7, NCI-H460, and HepG2 using the SRB method. Significant growth inhibition: IC50 = 0.38, 0.4, 0.47, and 0.52 μM, respectively (roughly 5…	Northern South China Sea	20	119	3865	https://pubs.acs.org/doi/10.1021/np300554f	2012	N			sediment	Y
Bacteria	Bacteria	Actinobacteria	Actinobacteria	Actinomycetales	Nocardiopsaceae	Nocardiopsis	Nocardiopsis alba	SCSIO 03039	L24565	6-((Z)-benzylidene)-5-methoxy-3-((Z)-4-methoxybenzylidene)-3,6-dihydropyrazin-2(1H)-one ((1) Methoxyneihumicin)	COc1ccc(/C=C(/C(N/C2=C\c3ccccc3)=O)\N=C2OC)cc1	Shikimates and Phenylpropanoids	N/A	N/A	CYT, AT	weak/moderate cytotoxic activity against SF-268, MCF-7 and NCI-H460 cell lines, IC50 = 12.7, 4.6 and 877 μM respectively.	Indian Ocean	9.988	88	3412	https://doi.org/10.1038/ja.2012.88	2012	-			sediment, grab-bucket (surface 10cm) collection sampler	N
Bacteria	Bacteria	Actinobacteria	Actinobacteria	Actinomycetales	Nocardiopsaceae	Nocardiopsis	Nocardiopsis alba	SCSIO 03039	L24566	(R,Z)-3-benzyl-6-(4-methoxybenzylidene)piperazine-2,5-dione ((2a)Nocazine E)	COc1ccc(/C=C(/C(N[C@@H]2Cc3ccccc3)=O)\NC2=O)cc1	Amino acids and peptides	Peptide alkaloids	Other indole diketopiperazine alkaloids	-	N/A	Indian Ocean	9.988	88	3412	https://doi.org/10.1038/ja.2012.88	2012	N			sediment, grab-bucket (surface 10cm) collection sampler	N
Bacteria	Bacteria	Actinobacteria	Actinobacteria	Actinomycetales	Nocardiopsaceae	Nocardiopsis	Nocardiopsis alba	SCSIO 03039	L24567	(S,Z)-3-benzyl-6-(4-methoxybenzylidene)piperazine-2,5-dione ((2b)Nocazine D or (6Z)-3-Benzyl-6-(4-methoxybenzylidene)-2,5-piperazinedione)	COc1ccc(/C=C(/C(N[C@H]2Cc3ccccc3)=O)\NC2=O)cc1	Amino acids and peptides	Peptide alkaloids	Other indole diketopiperazine alkaloids	-	N/A	Indian Ocean	9.988	88	3412	https://doi.org/10.1038/ja.2012.88	2012	N			sediment, grab-bucket (surface 10cm) collection sampler	N
Bacteria	Bacteria	Actinobacteria	Actinobacteria	Actinomycetales	Nocardiopsaceae	Nocardiopsis	Nocardiopsis alba	SCSIO 03039	L24568	(S,Z)-3-benzylidene-6-methylpiperazine-2,5-dione (3)	C[C@@H](C(N/C1=C\c2ccccc2)=O)NC1=O	Amino acids and peptides	Peptide alkaloids	Other indole diketopiperazine alkaloids	-	N/A	Indian Ocean	9.988	88	3412	https://doi.org/10.1038/ja.2012.88	2012	N			sediment, grab-bucket (surface 10cm) collection sampler	N
Bacteria	Bacteria	Actinobacteria	Actinobacteria	Actinomycetales	Nocardiopsaceae	Nocardiopsis	Nocardiopsis alba	SCSIO 03039	L24569	(S,Z)-3-benzylidene -6-isopropylpiperazine-2,5-dione (4)	CC(C)[C@@H](C(N/C1=C\c2ccccc2)=O)NC1=O	Amino acids and peptides	Peptide alkaloids	Other indole diketopiperazine alkaloids	-	N/A	Indian Ocean	9.988	88	3412	https://doi.org/10.1038/ja.2012.88	2012	N			sediment, grab-bucket (surface 10cm) collection sampler	N
Bacteria	Bacteria	Actinobacteria	Actinobacteria	Actinomycetales	Nocardiopsaceae	Nocardiopsis	Nocardiopsis alba	SCSIO 03039	-	3Z,6Z)-3-(4-methoxybenzylidene)-6-(2-methylpropylidene)-piperazine-2,5-dione (5)	COC1=CC=C(\C=C2/NC(=O)\C(NC2=O)=C\C(C)C)C=C1	Amino acids and Peptides	Peptide alkaloids	Simple diketopiperazine alkaloids	CYT, AT	weak cytotoxic activity against SF-268, MCF-7 and NCI-H460 cell lines, IC50 = N/A, 75 and 99.4 μM respectively.	Indian Ocean	9.988	88	3412	https://doi.org/10.1038/ja.2012.88	2012	-			sediment, grab-bucket (surface 10cm) collection sampler	N
Bacteria	Bacteria	Actinobacteria	Actinobacteria	Actinomycetales	Nocardiopsaceae	Nocardiopsis	Nocardiopsis alba	SCSIO 03039	-	XR334 (6)	COC1=CC=C(\C=C2/NC(=O)\C(NC2=O)=C\C2=CC=CC=C2)C=C1	Shikimates and Phenylpropanoids	Peptide alkaloids	N/A	CYT, AT	weak/moderate cytotoxic activity against SF-268, MCF-7 and NCI-H460 cell lines, IC50 = 20.6, 22 and 97 μM respectively.	Indian Ocean	9.988	88	3412	https://doi.org/10.1038/ja.2012.88	2012	-			sediment, grab-bucket (surface 10cm) collection sampler	N
Bacteria	Bacteria	Actinobacteria	Actinobacteria	Actinomycetales	Nocardiopsaceae	Nocardiopsis	Nocardiopsis alba	SCSIO 03039	-	2-methoxy-1,4-naphthoquinone (7)	COC1=CC(=O)C2=CC=CC=C2C1=O	Polyketides	Naphthalenes	Naphthoquinones	CYT, AT	weak cytotoxic activity against SF-268, MCF-7 and NCI-H460 cell lines, IC50 = 93.2, 95 and 97.6 μM respectively.	Indian Ocean	9.988	88	3412	https://doi.org/10.1038/ja.2012.88	2012	-	positive control cisplatin, IC50 = 3, 13.9 and 6.7 μM		sediment, grab-bucket (surface 10cm) collection sampler	N
Bacteria	Bacteria	Actinobacteria	Actinobacteria	Actinomycetales	Nocardiopsaceae	Nocardiopsis	Nocardiopsis dassonvillei	DSM 43111(T)	L31527	nocapyrone S	CC(C)CC1=CC=C([C@](C)([C@H](C)O)O)OC1=O	Polyketides	Cyclic polyketides	Cyclic polyketides	-	N/A	Arctic ocean	75.01	-162	2042	https://doi.org/10.1080/10286020.2017.1307186	2017	N			sediment	N
Bacteria	Bacteria	Actinobacteria	Actinobacteria	Actinomycetales	Nocardiopsaceae	Nocardiopsis	Nocardiopsis sp.	NHF48	L32832	5-methyl-3-(2-methylbutyl)-6-(pentan-2-yl)-2H-pyran-2-one	CCCC(C)C(O1)=C(C)C=C(CC(C)CC)C1=O	Polyketides	Cyclic polyketides	2-pyrone derivatives	CYT, AT	cytotoxic, anti-tumouractivity on mouse melanoma cell line B16 at a GI50 value of 61.7 μg/mL	South China Sea	15.6491	114.339	1536	https://doi.org/10.1007/s00284-017-1358-z	2017	N			sediment	Y
Bacteria	Bacteria	Actinobacteria	Actinobacteria	Actinomycetales	Nocardiopsaceae	Nocardiopsis	Nocardiopsis sp.	KMF-001	CMNPD23182	nocapyrone H	CC(C)CC1=CC=C(/C(/C)=C/C)OC1=O	Polyketides	Cyclic polyketides	2-pyrone derivatives	AI, AI-neuro	anti-inflammatory: significant inhibitory effect on NO production at 10 µM in LPS-stimulated BV-2 microglial cells. Reduced the pro-inflammatory factor such as PGE2 and IL-1β in LPS-stimulated BV-2 microglial cells (5.82% stronger inhibitory effect on NO production than chrysin). Suggests neuro-protective effects in the setting of inflammation-related brain damage induced by microglial cell activ…	Ulleng Basin, East Sea, South Korea	37.4844	130.906	1198	https://doi.org/10.1248/cpb.c12-00956	2013	N			sediment	Y
Bacteria	Bacteria	Actinobacteria	Actinobacteria	Actinomycetales	Nocardiopsaceae	Nocardiopsis	Nocardiopsis sp.	KMF-001	CMNPD23183	nocapyrone I	CCCC1=CC=C(/C(/C)=C/C)OC1=O	Polyketides	Cyclic polyketides	2-pyrone derivatives	AI, AI-neuro	anti-inflammatory: weak inhibitory effect on NO production at 10 µM in LPS-stimulated BV-2 microglial cells.	Ulleng Basin, East Sea, South Korea	37.4844	130.906	1198	https://doi.org/10.1248/cpb.c12-00956	2013	N			sediment	Y
Bacteria	Bacteria	Actinobacteria	Actinobacteria	Actinomycetales	Nocardiopsaceae	Nocardiopsis	Nocardiopsis sp.	KMF-001	CMNPD23184	nocapyrone J	CCCCC1=CC=C(/C(/C)=C/C)OC1=O	Polyketides	Cyclic polyketides	2-pyrone derivatives	AI, AI-neuro	anti-inflammatory: weak inhibitory effect on NO production at 10 µM in LPS-stimulated BV-2 microglial cells.	Ulleng Basin, East Sea, South Korea	37.4844	130.906	1198	https://doi.org/10.1248/cpb.c12-00956	2013	N			sediment	Y
Bacteria	Bacteria	Actinobacteria	Actinobacteria	Actinomycetales	Nocardiopsaceae	Nocardiopsis	Nocardiopsis sp.		CMNPD24410	nocapyrone R (1)	CC(C)CCCCC(O1)=C(C)C(OC)=C(C)C1=O	Polyketides	Cyclic polyketides	2-pyrone derivatives	-	N/A	Hokkaido, Japan	42.9356	140.109	775	https://doi.org/10.3390/md12074110	2014	N			sediment	Y
Bacteria	Bacteria	Actinobacteria	Actinobacteria	Actinomycetales	Nocardiopsaceae	Nocardiopsis	Nocardiopsis sp.		-	nocapyrones B (2)	COC1=C(C)C(=O)C(C)=C(CCCCC(C)C)O1	Polyketides	Cyclic polyketides	4-pyrone derivatives	anti-diabetic	Anti-diabetic: promote adiponectin-production in adipocyte cells (more strongly induced adiponectin production at 8 μM)	Hokkaido, Japan	42.9356	140.109	775	https://doi.org/10.3390/md12074110	2014	-			sediment	Y
Bacteria	Bacteria	Actinobacteria	Actinobacteria	Actinomycetales	Nocardiopsaceae	Nocardiopsis	Nocardiopsis sp.		-	nocapyrones H (3)	CCCCCCCC1=C(C)C(=O)C(C)=C(OC)O1	Polyketides	Cyclic polyketides	4-pyrone derivatives	anti-diabetic	Anti-diabetic: promote adiponectin-production in adipocyte cells	Hokkaido, Japan	42.9356	140.109	775	https://doi.org/10.3390/md12074110	2014	-			sediment	Y
Bacteria	Bacteria	Actinobacteria	Actinobacteria	Actinomycetales	Nocardiopsaceae	Nocardiopsis	Nocardiopsis sp.		CMNPD24411	(10R)-nocapyrone L (4)	CC[C@@H](C)CCCCC(OC(OC)=C1C)=C(C)C1=O	Polyketides	Cyclic polyketides	4-pyrone derivatives	anti-diabetic	Anti-diabetic: promote adiponectin-production in adipocyte cells (more strongly induced adiponectin production at 8 μM)	Hokkaido, Japan	42.9356	140.109	775	https://doi.org/10.3390/md12074110	2014	-			sediment	Y
Bacteria	Bacteria	Actinobacteria	Actinobacteria	Actinomycetales	Nocardiopsaceae	Nocardiopsis	Nocardiopsis sp.		CMNPD24412	(10S)-nocapyrone L (4)	CC[C@H](C)CCCCC(OC(OC)=C1C)=C(C)C1=O	Polyketides	Cyclic polyketides	4-pyrone derivatives	anti-diabetic	Anti-diabetic: promote adiponectin-production in adipocyte cells (more strongly induced adiponectin production at 8 μM)	Hokkaido, Japan	42.9356	140.109	775	https://doi.org/10.3390/md12074110	2014	-			sediment	Y
Bacteria	Bacteria	Actinobacteria	Actinobacteria	Actinomycetales	Nocardiopsaceae	Nocardiopsis	Nocardiopsis sp.		L29172	10-hydroxymucidone (6)	CCC(O1)=CC=C(CC(C)(C)O)C1=O	Polyketides	Cyclic polyketides	2-pyrone derivatives	AB	antibacterial activity with MIC value of 32 μg/mL against Micrococcus luteus	South China Sea	20.24	116.7	535	https://doi.org/10.1021/acs.jnatprod.6b00175	2016	N			sediment, reef	Y
Bacteria	Bacteria	Actinobacteria	Actinobacteria	Actinomycetales	Nocardiopsaceae	Nocardiopsis	Nocardiopsis sp.		L29175	7-hydroxymucidone (9)	CC(C)CC1=CC=C([C@@H](C)O)OC1=O	Polyketides	Cyclic polyketides	2-pyrone derivatives	AB	antibacterial activity with MIC value of 16 μg/mL against Micrococcus luteus	South China Sea	20.24	116.7	535	https://doi.org/10.1021/acs.jnatprod.6b00175	2016	-			sediment, reef	Y
Bacteria	Bacteria	Actinobacteria	Actinobacteria	Actinomycetales	Nocardiopsaceae	Nocardiopsis	Nocardiopsis sp.	YIM M13066	L30444	nocazine F	COc1ccc(/C=C(/C(OC)=N/C2=C\c(cc3)ccc3O)\NC2=O)cc1	Shikimates and Phenylpropanoids	N/A	Pyrazines	CYT, AB	cytotoxic activities against human cancer cell lines H1299 - 3.87, HeLa - 4.47, HL7702 - 7.1, MCF-7 - 3.86, PC3 - 8.17 and U251 - 22.5 (IC50 = uM) and strong inhibition on the secretion of the SPI-1 effector SipC in a dose-dependent manner	N/A	N/A	N/A	N/A	https://doi.org/10.1038/ja.2017.46	2017	N	"deep sea sediment"		sediment	Y
Bacteria	Bacteria	Actinobacteria	Actinobacteria	Actinomycetales	Nocardiopsaceae	Nocardiopsis	Nocardiopsis sp.	YIM M13066	L30445	nocazine G	CN(/C(/C(OC)=N/C1=C\c(cc2)ccc2O)=C\c(cc2)ccc2OC)C1=O	Shikimates and Phenylpropanoids	N/A	Pyrazines	CYT, AB	cytotoxic activities against human cancer cell lines H1299 - 2.6, HeLa - 3.97, HL7702 - 8.73, MCF-7 - 6.67, PC3 - 16.7 and U251 - >40 (IC50 = uM) moderate antibacterial activities against B. subtilis ATCC 6051 with an MIC of 25.8 μM.	N/A	N/A	N/A	N/A	https://doi.org/10.1038/ja.2017.46	2017	N	"deep sea sediment"		sediment	Y
Bacteria	Bacteria	Actinobacteria	Actinobacteria	Actinomycetales	Nocardiopsaceae	Nocardiopsis	Nocardiopsis sp.	SCSIO 10419, 04583 and KS107	CMNPD27263	4-deoxyphomapyrone C (1)	C1=C([C@H](C)CC)OC(=O)C(C)=C1	Polyketides	Cyclic polyketides	2-pyrone derivatives	AB	antibacterial: weak inhibitory activity against Bacillus subtilis SCSIO BS01 with an MIC value of 64 μg/mL.	Xieyang Island, Guangxi, China	20.2352	116.728	535	https://doi.org/10.1021/acs.jnatprod.6b00175	2016	N			sediment, reef	Y
Bacteria	Bacteria	Actinobacteria	Actinobacteria	Actinomycetales	Nocardiopsaceae	Nocardiopsis	Nocardiopsis sp.	SCSIO 10419, 04583 and KS107	CMNPD27264	4-deoxy-11-methylphomapyrone C (2)	C1=C([C@H](C)CC)OC(=O)C(CC)=C1	Polyketides	Cyclic polyketides	2-pyrone derivatives	AB	antibacterial: MIC value of 32 μg/mL against Micrococcus luteus	Xieyang Island, Guangxi, China	20.2352	116.728	535	https://doi.org/10.1021/acs.jnatprod.6b00175	2016	N			sediment, reef	Y
Bacteria	Bacteria	Actinobacteria	Actinobacteria	Actinomycetales	Nocardiopsaceae	Nocardiopsis	Nocardiopsis sp.	SCSIO 10419, 04583 and KS107	CMNPD27265	4-deoxy-11-hydroxyphomapyrone C (3)	C1=C([C@H](C)CC)OC(=O)C(CO)=C1	Polyketides	Cyclic polyketides	2-pyrone derivatives	-	N/A	Xieyang Island, Guangxi, China	20.2352	116.728	535	https://doi.org/10.1021/acs.jnatprod.6b00175	2016	N			sediment, reef	Y
Bacteria	Bacteria	Actinobacteria	Actinobacteria	Actinomycetales	Nocardiopsaceae	Nocardiopsis	Nocardiopsis sp.	SCSIO 10419, 04583 and KS107	CMNPD27266	(-)-4-deoxy-8R-hydroxyphomapyrone C (4)	C1=C([C@H](C)[C@H](O)C)OC(=O)C(C)=C1	Polyketides	Cyclic polyketides	2-pyrone derivatives	-	N/A	Xieyang Island, Guangxi, China	20.2352	116.728	535	https://doi.org/10.1021/acs.jnatprod.6b00175	2016	N			sediment, reef	Y
Bacteria	Bacteria	Actinobacteria	Actinobacteria	Actinomycetales	Nocardiopsaceae	Nocardiopsis	Nocardiopsis sp.	SCSIO 10419, 04583 and KS107	CMNPD27267	(-)-4-deoxy-8S-hydroxyphomapyrone C (4)	C1=C([C@H](C)[C@@H](O)C)OC(=O)C(C)=C1	Polyketides	Cyclic polyketides	2-pyrone derivatives	-	N/A	Xieyang Island, Guangxi, China	20.2352	116.728	535	https://doi.org/10.1021/acs.jnatprod.6b00175	2016	N			sediment, reef	Y
Bacteria	Bacteria	Actinobacteria	Actinobacteria	Actinomycetales	Nocardiopsaceae	Nocardiopsis	Nocardiopsis sp.	SCSIO 10419, 04583 and KS107	CMNPD27268	4-deoxy-7-hydroxyphomapyrone C (5)	C1=C([C@@](O)(C)CC)OC(=O)C(C)=C1	Polyketides	Cyclic polyketides	2-pyrone derivatives	-	N/A	Xieyang Island, Guangxi, China	20.2352	116.728	535	https://doi.org/10.1021/acs.jnatprod.6b00175	2016	N			sediment, reef	Y
Bacteria	Bacteria	Actinobacteria	Actinobacteria	Actinomycetales	Nocardiopsaceae	Nocardiopsis	Nocardiopsis sp.	SCSIO 10419, 04583 and KS107	CMNPD27269	10-hydroxymucidone (6)	C1=C(CC)OC(=O)C(CC(O)(C)C)=C1	Polyketides	Cyclic polyketides	2-pyrone derivatives	AB	antibacterial: MIC value of 32 μg/mL against Micrococcus luteus	Xieyang Island, Guangxi, China	20.2352	116.728	535	https://doi.org/10.1021/acs.jnatprod.6b00175	2016	N			sediment, reef	Y
Bacteria	Bacteria	Actinobacteria	Actinobacteria	Actinomycetales	Nocardiopsaceae	Nocardiopsis	Nocardiopsis sp.	SCSIO 10419, 04583 and KS107	CMNPD27270	germicidin H (7)	C1=C(CC)OC(=O)C(CC)=C1O	Polyketides	Cyclic polyketides	2-pyrone derivatives	-	N/A	Xieyang Island, Guangxi, China	20.2352	116.728	535	https://doi.org/10.1021/acs.jnatprod.6b00175	2016	N			sediment, reef	Y
Bacteria	Bacteria	Actinobacteria	Actinobacteria	Actinomycetales	Nocardiopsaceae	Nocardiopsis	Nocardiopsis sp.	SCSIO 10419, 04583 and KS107	CMNPD27271	4-hydroxymucidone (8)	C1=C(CC)OC(=O)C(CC(C)C)=C1O	Polyketides	Cyclic polyketides	2-pyrone derivatives	-	N/A	Xieyang Island, Guangxi, China	20.2352	116.728	535	https://doi.org/10.1021/acs.jnatprod.6b00175	2016	N			sediment, reef	Y
Bacteria	Bacteria	Actinobacteria	Actinobacteria	Actinomycetales	Nocardiopsaceae	Nocardiopsis	Nocardiopsis sp.	SCSIO 10419, 04583 and KS107	CMNPD27272	7R-hydroxymucidone (9)	C1=C([C@H](O)C)OC(=O)C(CC(C)C)=C1	Polyketides	Cyclic polyketides	2-pyrone derivatives	AB	antibacterial: MIC value of 16 μg/mL against Micrococcus luteus	Xieyang Island, Guangxi, China	20.2352	116.728	535	https://doi.org/10.1021/acs.jnatprod.6b00175	2016	N			sediment, reef	Y
Bacteria	Bacteria	Actinobacteria	Actinobacteria	Actinomycetales	Nocardiopsaceae	Nocardiopsis	Nocardiopsis sp.	SCSIO 10419, 04583 and KS107	-	mucidone (10)	CCC1=CC=C(CC(C)C)C(=O)O1	Polyketides	Cyclic polyketides	2-pyrone derivatives	AB	antibacterial: MIC value of 32 μg/mL against Micrococcus luteus and weak inhibitory activity against Bacillus subtilis SCSIO BS01 with an MIC value of 64 μg/mL.	Xieyang Island, Guangxi, China	20.2352	116.728	535	https://doi.org/10.1021/acs.jnatprod.6b00175	2016	-			sediment, reef	Y
Bacteria	Bacteria	Actinobacteria	Actinobacteria	Actinomycetales	Nocardiopsaceae	Nocardiopsis	Nocardiopsis sp.	HB-J378	-	nocardiopsistin A	CC(C)C1=CC(=O)C2=C3C(=C(C=C2C1=O)O)C(=O)C4=C(C3=O)C=CC=C4O	Polyketides	Polycyclic aromatic polyketides	Angucyclines	AB	antibacterial activity against MRSA (MIC = 12.5 μg/ml)		N/A	N/A	N/A	https://doi.org/10.1016/j.synbio.2018.10.008	2018	N			biology, Theonella sp. derived	Y
Bacteria	Bacteria	Actinobacteria	Actinobacteria	Actinomycetales	Nocardiopsaceae	Nocardiopsis	Nocardiopsis sp.	HB-J378	-	nocardiopsistin B	CC(C)C1(CC(=O)C2=C3C(=C(C=C2C1=O)O)C(=O)C4=C(C3=O)C=CC=C4O)O	Polyketides	Polycyclic aromatic polyketides	Anthraquinones and anthrones	AB	antibacterial activity against MRSA (MIC = 3.12 μg/ml) comarable to Chloramphenicol (12.5 μg/ml)		N/A	N/A	N/A	https://doi.org/10.1016/j.synbio.2018.10.008	2018	N			biology, Theonella sp. derived	Y
Bacteria	Bacteria	Actinobacteria	Actinobacteria	Actinomycetales	Nocardiopsaceae	Nocardiopsis	Nocardiopsis sp.	HB-J378	-	nocardiopsistin C	CC(C)C1(CC2=CC(=C3C(=C2C(=O)C1)C(=O)C4=C(C3=O)C(=CC=C4)O)O)O	Polyketides	Polycyclic aromatic polyketides	Anthraquinones and anthrones	AB	antibacterial activity against MRSA (MIC = 12.5 μg/ml)		N/A	N/A	N/A	https://doi.org/10.1016/j.synbio.2018.10.008	2018	N			biology, Theonella sp. derived	Y
Bacteria	Bacteria	Actinobacteria	Actinobacteria	Actinomycetales	Pseudonocardiaceae	Amycolatopsis	Amycolatopsis sp.	WP1	L38875	amycolachromone A	CC(Oc1c2c(O)c(Cc(c(OC(C)=CC3=O)c3c(O)c3CO)c3OC)c(OC)c1)=CC2=O	Polyketides	Chromanes	Chromones	anti-enzyme	weak inhibitory activity against the ABH2 enzyme	Southwest Indian Ocean	-45.58	50.3	2945	https://doi.org/10.3390/md20030162	2022	N			sediment	Y
Bacteria	Bacteria	Actinobacteria	Actinobacteria	Actinomycetales	Pseudonocardiaceae	Amycolatopsis	Amycolatopsis sp.	WP1	L38876	amycolachromone B	CC(Oc1c2c(O)c(Cc(c(OC(C)=CC3=O)c3c(O)c3COC)c3OC)c(OC)c1)=CC2=O	Polyketides	Chromanes	Chromones	anti-enzyme	weak inhibitory activity against the ABH2 enzyme	Southwest Indian Ocean	-45.58	50.3	2945	https://doi.org/10.3390/md20030162	2022	N			sediment	Y
Bacteria	Bacteria	Actinobacteria	Actinobacteria	Actinomycetales	Pseudonocardiaceae	Amycolatopsis	Amycolatopsis sp.	WP1	L38877	amycolachromone C	CC(Oc1c2c(O)c(CS(CCO)(=O)=O)c(OC)c1)=CC2=O	Polyketides	Chromanes	Chromones	anti-enzyme	weak inhibitory activity against the ABH2 enzyme	Southwest Indian Ocean	-45.58	50.3	2945	https://doi.org/10.3390/md20030162	2022	N			sediment	Y
Bacteria	Bacteria	Actinobacteria	Actinobacteria	Actinomycetales	Pseudonocardiaceae	Amycolatopsis	Amycolatopsis sp.	WP1	L38878	amycolachromone D	CC(Oc1c2c(O)c(CS(C)(=O)=O)c(OC)c1)=CC2=O	Polyketides	Chromanes	Chromones	anti-enzyme	weak inhibitory activity against the ABH2 enzyme	Southwest Indian Ocean	-45.58	50.3	2945	https://doi.org/10.3390/md20030162	2022	N			sediment	Y
Bacteria	Bacteria	Actinobacteria	Actinobacteria	Actinomycetales	Pseudonocardiaceae	Amycolatopsis	Amycolatopsis sp.	WP1	L38879	amycolachromone E	CC(Oc1c2c(O)c(CS(C)=O)c(OC)c1)=CC2=O	Polyketides	Chromanes	Chromones	anti-enzyme	weak inhibitory activity against the ABH2 enzyme	Southwest Indian Ocean	-45.58	50.3	2945	https://doi.org/10.3390/md20030162	2022	N			sediment	Y
Bacteria	Bacteria	Actinobacteria	Actinobacteria	Actinomycetales	Pseudonocardiaceae	Amycolatopsis	Amycolatopsis sp.	WP1	L38880	amycolachromone F	C[C@H](CC([C@]([C@]1(C(OC)=O)Oc2c3c(O)ccc2)(C3=O)O)=O)[C@@H]1O	Polyketides	Xanthones	N/A	anti-enzyme	weak inhibitory activity against the ABH2 enzyme	Southwest Indian Ocean	-45.58	50.3	2945	https://doi.org/10.3390/md20030162	2022	N			sediment	Y
Bacteria	Bacteria	Actinobacteria	Actinobacteria	Actinomycetales	Pseudonocardiaceae	Amycolatopsis	Amycolatopsis sp.	WP1	-	6-ethoxymethyleugenin (7)	CCOCC1=C(O)C2=C(OC(C)=CC2=O)C=C1OC	Polyketides	Chromanes	Chromones	anti-enzyme	weak inhibitory activity against the ABH2 enzyme	Southwest Indian Ocean	-45.58	50.3	2945	https://doi.org/10.3390/md20030162	2022	-			sediment	Y
Bacteria	Bacteria	Actinobacteria	Actinobacteria	Actinomycetales	Pseudonocardiaceae	Amycolatopsis	Amycolatopsis sp.	WP1	-	6-methoxymethyleugenin (8)	COCC1=C(OC)C=C2OC(C)=CC(=O)C2=C1O	Polyketides	Chromanes	Chromones	anti-enzyme	weak inhibitory activity against the ABH2 enzyme	Southwest Indian Ocean	-45.58	50.3	2945	https://doi.org/10.3390/md20030162	2022	-			sediment	Y
Bacteria	Bacteria	Actinobacteria	Actinobacteria	Actinomycetales	Pseudonocardiaceae	Amycolatopsis	Amycolatopsis sp.	WP1	-	6-hydroxymethyleugenin (9)	COC1=CC2=C(C(=O)C=C(C)O2)C(O)=C1CO	Polyketides	Chromanes	Chromones	anti-enzyme	weak inhibitory activity against the ABH2 enzyme	Southwest Indian Ocean	-45.58	50.3	2945	https://doi.org/10.3390/md20030162	2022	-			sediment	Y
Bacteria	Bacteria	Actinobacteria	Actinobacteria	Actinomycetales	Pseudonocardiaceae	Amycolatopsis	Amycolatopsis sp.	WP1	-	Emodin (10)	CC1=CC(O)=C2C(=O)C3=C(C=C(O)C=C3O)C(=O)C2=C1	Polyketides	Polycyclic aromatic polyketides	Anthraquinones and anthrones	anti-enzyme	strong inhibitory activity for the ALKH3 enzyme with IC50 of 8.8 μM	Southwest Indian Ocean	-45.58	50.3	2945	https://doi.org/10.3390/md20030162	2022	-	BA: https://doi.org/10.1038/s41598-019-49550-x		sediment	Y
Bacteria	Bacteria	Actinobacteria	Actinobacteria	Actinomycetales	Pseudonocardiaceae	Amycolatopsis	Amycolatopsis sp.	WP1	-	chaetoquadrin D (11)	COC1=CC2=C(C(=O)C=C(C)O2)C(O)=C1CS(=O)(=O)CCNC(C)=O	Polyketides	Chromanes	Chromones	anti-enzyme	weak inhibitory activity against the ABH2 enzyme	Southwest Indian Ocean	-45.58	50.3	2945	https://doi.org/10.3390/md20030162	2022	-			sediment	Y
Bacteria	Bacteria	Actinobacteria	Actinobacteria	Actinomycetales	Pseudonocardiaceae	Amycolatopsis	Amycolatopsis albispora	WP1T	L32170	albisporachelin	CN[C@@H](CCCN(C=O)O)C(N[C@@H](CO)C(N[C@@H](CCCN(C=O)O)C(N(C)[C@@H](CCCN1O)C1=O)=O)=O)=O	Amino acids and Peptides	Oligopeptides	Linear peptides	-	N/A	Indian Ocean	-27.9	63.5	2945	https://doi.org/10.3390%2Fmd16060199	2018	N			sediment	N
Bacteria	Bacteria	Actinobacteria	Actinobacteria	Actinomycetales	Pseudonocardiaceae	Pseudonocardia	Pseudonocardia carboxydivorans	M-227	CMNPD28420	branimycin B	C[C@H]([C@H]([C@H]1[C@@]2(/C(/C)=C/[C@@H](C)[C@@H]([C@@H](CO)O)O3)O[C@@H]4[C@@H]1C=C[C@@H]2[C@@H](COC)C3=O)O)[C@H]4O	Polyketides	Macrolides	Oxa-Bridged Macrolides	AB	moderate antibacterial activity against Gram-positive bacteria (C. urealyticum, C. perfringens, and M. luteus (8, 32, 1 ug/mL)) Also antibacterial activity against Gram-negative bacteria such as N. meningitidis, B. fragilis, H. influenzae, and Escherichia coli (32, 32, 32, 64 ug/mL)	AvilÈs Canyon, Asturias, Spain	43.98	-6.322	3000	https://doi.org/10.1021/acs.jnatprod.6b01107	2017	N			water column	N
Bacteria	Bacteria	Actinobacteria	Actinobacteria	Actinomycetales	Pseudonocardiaceae	Pseudonocardia	Pseudonocardia carboxydivorans	M-227	CMNPD28421	branimycin C	C[C@@H]([C@@H]([C@@H](CO)O)OC([C@H](COC)[C@H]1C=C[C@@H]2[C@H]3[C@@H]([C@H]4COC)O)=O)/C=C(\C)/[C@]13O[C@H]2[C@@H]4O	Polyketides	Macrolides	Oxa-Bridged Macrolides	AB	moderate antibacterial activity against Gram-positive bacteria (C. urealyticum, C. perfringens, and M. luteus), E. faecalis 10544, S. aureus ATCC 25923, S. aureus ATCC 6538P, and the methicillin resistant S. aureus (MRSA MB5393) (16, 16, 16, 64, 32 and 20 - 40 ug/mL)). Also antibacterial activity against other Gram-negative bacteria N. meningitidis (64 ug/mL).	AvilÈs Canyon, Asturias, Spain	43.98	-6.322	3000	https://doi.org/10.1021/acs.jnatprod.6b01107	2017	N			water column	N
Bacteria	Bacteria	Actinobacteria	Actinobacteria	Actinomycetales	Pseudonocardiaceae	Pseudonocardia	Pseudonocardia sp.	SCSIO 01299	L22638	deoxynyboquinone	CC(C(C(C(C(C)=C1)=C(C2=O)N(C)C1=O)=O)=C2N1)=CC1=O	Alkaloids	Pseudoalkaloids	Purine alkaloids	AB, CYT, AT	antibacterial activities on Staphylococcus aureus ATCC 29213, Enterococcus faecalis ATCC 29212 and Bacillus thuringensis SCSIO BT01, with MIC 1, 1, 1 μg mL–1. potent cytotoxic activities against three tumor cell lines of SF-268, MCF-7 and NCI-H460 with IC50 0.022, 0.015, 0.080 μM.	South China Sea	19.01	120	3258	https://doi.org/10.3390/md9081428	2011	N			sediment	Y
Bacteria	Bacteria	Actinobacteria	Actinobacteria	Actinomycetales	Pseudonocardiaceae	Pseudonocardia	Pseudonocardia sp.	SCSIO 01299	CMNPD20718	pseudonocardian A	C[C@](C[C@](C1=C2C(C)=C3)(C(N(C)C(C=C4C)=O)=C4C2=O)O)(N1C3=O)O	Alkaloids	Tryptophan alkaloids	Quinoline alkaloids	AB, CYT, AT	antibacterial activity on Staphylococcus aureus ATCC 29213, Enterococcus faecalis ATCC 29212 and Bacillus thuringensis SCSIO BT01, with MIC 4, 4, 2 μg mL–1. cytotoxic activity against three tumor cell lines of SF-268, MCF-7 and NCI-H460 with IC50 = 0.028, 0.027, 0.209 μM.	South China Sea	19.01	120	3258	https://doi.org/10.3390/md9081428	2011	N			sediment	Y
Bacteria	Bacteria	Actinobacteria	Actinobacteria	Actinomycetales	Pseudonocardiaceae	Pseudonocardia	Pseudonocardia sp.	SCSIO 01299	CMNPD20719	pesudonocardian B	CC[C@](C[C@](C1=C2C(C)=C3)(C(N(C)C(C=C4C)=O)=C4C2=O)O)(N1C3=O)O	Alkaloids	Tryptophan alkaloids	Quinoline alkaloids	AB, CYT, AT	antibacterial activity on Staphylococcus aureus ATCC 29213, Enterococcus faecalis ATCC 29212 and Bacillus thuringensis SCSIO BT01, with MIC 2, 2, 2 μg mL–1. cytotoxic activity against three tumor cell lines of SF-268, MCF-7 and NCI-H460 with IC50 0.022, 0.021, 0.177 μM	South China Sea	19.01	120	3258	https://doi.org/10.3390/md9081428	2011	N			sediment	Y
Bacteria	Bacteria	Actinobacteria	Actinobacteria	Actinomycetales	Pseudonocardiaceae	Pseudonocardia	Pseudonocardia sp.	SCSIO 01299	CMNPD20720	pseudonocardian C	CC(c(cc(C(C)=CC(N1C)=O)c1c1O[C@@H]([C@@H]([C@H]2O)O)O[C@H](CO)[C@H]2O)c1N1)=CC1=O	Alkaloids	Tryptophan alkaloids	Quinoline alkaloids	CYT, AT	weak cytotoxic activity against three tumor cell lines of SF-268, MCF-7 and NCI-H460 with IC50 6.7, 8.02 and 43.28 μM.	South China Sea	19.01	120	3258	https://doi.org/10.3390/md9081428	2011	N			sediment	Y
Bacteria	Bacteria	Actinobacteria	Actinobacteria	Actinomycetales	Pseudonocardiaceae	Pseudonocardia	Pseudonocardia sp.	YIM M13669	CMNPD27255	pseudonocardide A	CCCCCC/C=C\[C@H]([C@H]([C@H](CC1)OC1=O)O)O	Fatty acids	Fatty esters	Lactones	-	N/A	South China Sea	19.5	113	2448	https://doi.org/10.1002/hlca.201500109	2016	N			sediment	Y
Bacteria	Bacteria	Actinobacteria	Actinobacteria	Actinomycetales	Pseudonocardiaceae	Pseudonocardia	Pseudonocardia sp.	YIM M13669	CMNPD27256	pseudonocardide B	CC(CCCC/C=C\[C@H]([C@H]([C@H](CC1)OC1=O)O)O)O	Fatty acids	Fatty esters	Lactones	-	N/A	South China Sea	19.5	113	2448	https://doi.org/10.1002/hlca.201500109	2016	N			sediment	Y
Bacteria	Bacteria	Actinobacteria	Actinobacteria	Actinomycetales	Pseudonocardiaceae	Pseudonocardia	Pseudonocardia sp.	YIM M13669	CMNPD27257	pseudonocardide C	CCCCCC/C=C\[C@H]([C@H]([C@H]([C@H](C1)O)OC1=O)O)O	Fatty acids	Fatty esters	Lactones	-	N/A	South China Sea	19.5	113	2448	https://doi.org/10.1002/hlca.201500109	2016	N			sediment	Y
Bacteria	Bacteria	Actinobacteria	Actinobacteria	Actinomycetales	Pseudonocardiaceae	Pseudonocardia	Pseudonocardia sp.	YIM M13669	CMNPD27258	pseudonocardide D	CCCCCC/C=C\[C@H]([C@H]1O)O[C@@H](C2)[C@@H]1OC2=O	N/A	N/A	N/A	-	N/A	South China Sea	19.5	113	2448	https://doi.org/10.1002/hlca.201500109	2016	N			sediment	Y
Bacteria	Bacteria	Actinobacteria	Actinobacteria	Actinomycetales	Pseudonocardiaceae	Pseudonocardia	Pseudonocardia sp.	YIM M13669	CMNPD27259	pseudonocardide E	CCCCCCC(/C=C/[C@H]([C@H](CC1)OC1=O)O)O	Fatty acids	Eicosanoids	N/A	-	N/A	South China Sea	19.5	113	2448	https://doi.org/10.1002/hlca.201500109	2016	N			sediment	Y
Bacteria	Bacteria	Actinobacteria	Actinobacteria	Actinomycetales	Pseudonocardiaceae	Pseudonocardia	Pseudonocardia sp.	YIM M13669	CMNPD27260	pseudonocardide F	CCCCCC/C=C\[C@H](C([C@H](CC1)OC1=O)=O)O	Fatty acids	Fatty esters	Lactones	-	N/A	South China Sea	19.5	113	2448	https://doi.org/10.1002/hlca.201500109	2016	N			sediment	Y
Bacteria	Bacteria	Actinobacteria	Actinobacteria	Actinomycetales	Pseudonocardiaceae	Pseudonocardia	Pseudonocardia sp.	YIM M13669	CMNPD27261	pseudonocardide G	CC(CCCC/C=C\[C@H]([C@H]([C@H](CC1)OC1=O)O)O)=O	Fatty acids	Fatty esters	Lactones	-	N/A	South China Sea	19.5	113	2448	https://doi.org/10.1002/hlca.201500109	2016	N			sediment	Y
Bacteria	Bacteria	Actinobacteria	Actinobacteria	Actinomycetales	Pseudonocardiaceae	Saccharomonospora	Saccharomonospora sp.	CNQ-490	L30790	saccharomonopyrone A	CCCCOCCC(O1)=C(C)C(O)=C(C)C1=O	Polyketides	Cyclic polyketides	2-pyrone derivatives	AO	weak antioxidant activity measuring free radical scavenging activity and cation radical scavenging activity in assays with IC50 values of 911 μM and 140 μM, respectively.	La Jolla, California, USA	32.87	-117.3	N/A	https://doi.org/10.3390/md15080239	2017	N	"deep sea sediment"		sediment	Y
Bacteria	Bacteria	Actinobacteria	Actinobacteria	Actinomycetales	Pseudonocardiaceae	Saccharomonospora	Saccharomonospora sp.	CNQ-490	L30791	saccharomonopyrone B	CC(C)CCCCC(O1)=C(C)C(O)=C(C)C1=O	Polyketides	Cyclic polyketides	2-pyrone derivatives	-	N/A	La Jolla, California, USA	32.87	-117.3	N/A	https://doi.org/10.3390/md15080239	2017	N			sediment	Y
Bacteria	Bacteria	Actinobacteria	Actinobacteria	Actinomycetales	Pseudonocardiaceae	Saccharomonospora	Saccharomonospora sp.	CNQ-490	L30792	saccharomonopyrone C	CCCCCCCC(O1)=C(C)C(O)=C(C)C1=O	Polyketides	Cyclic polyketides	2-pyrone derivatives	-	N/A	La Jolla, California, USA	32.87	-117.3	N/A	https://doi.org/10.3390/md15080239	2017	N			sediment	Y
Bacteria	Bacteria	Actinobacteria	Actinobacteria	Actinomycetales	Pseudonocardiaceae	Saccharopolyspora	Saccharopolyspora cebuensis	MCCC 1A09850	-	saccharopolytide A (1)	CC(C)C[C@@H](C(N(C[C@@H](C1)O)[C@@H]1C(NC(Cc1ccccc1)C(N(C1)[C@H]2C[C@H]1O)=O)=O)=O)NC2=O	Amino acids and Peptides	Oligopeptides	Cyclic peptides	-	N/A		-15.0333	-13.0667	2875	https://doi.org/10.1080/14786419.2017.1392956	2018	N			sediment	Y
Bacteria	Bacteria	Actinobacteria	Actinobacteria	Actinomycetales	Pseudonocardiaceae	Saccharopolyspora	Saccharopolyspora cebuensis	MCCC 1A09850	-	cebulactam A2 (2)	CC1=C[C@H](C)C(=O)[C@@H](C)C(=O)NC2C=C(O)C=C3[C@H](O)[C@@H](C)[C@H]1OC=23 |t:1|	Polyketides	Macrolides	Macrolides	CYT, AT, AP	weak antiproliferative effect on human cervical cancer cell Hela and human lung cancer cell H1299, the inhibition rates (20.00 μg/mL) were 35.0 and 31.0%, respectively		-15.0333	-13.0667	2875	https://doi.org/10.1080/14786419.2017.1392956	2018	-			sediment	Y
Bacteria	Bacteria	Actinobacteria	Actinobacteria	Actinomycetales	Pseudonocardiaceae	Saccharopolyspora	Saccharopolyspora cebuensis	MCCC 1A09850	-	indol-3-carbaldehyde (4)	c1ccc2c(c1)c(c[nH]2)C=O	Alkaloids	Tryptophan alkaloids	Simple indole alkaloids	anti-allergy	weak anti-allergic activity on IgE-mediated rat mast RBL-2H3 cells with IC50 of 55.75 μg/mL, which was comparable to that of loratadine, the positive control with IC50 of 36.32 μg/mL		-15.0333	-13.0667	2875	https://doi.org/10.1080/14786419.2017.1392956	2018	-			sediment	Y
Bacteria	Bacteria	Actinobacteria	Actinobacteria	Actinomycetales	Streptomycetaceae	Streptomyces	Streptomyces sp.	SCSIO 02999	L23987	dixiamycin A	C[C@](CC[C@@H]1O)([C@@H](CCc2c3)[C@]1(C)C(O)=O)c2cc(c1c2cccc1)c3n2-n1c2cc(CC[C@H]([C@]3(C)CC[C@@H]4O)[C@]4(C)C(O)=O)c3cc2c2c1cccc2	Alkaloids	Tryptophan alkaloids	Carbazole alkaloids	AB	anti-bacterial activity against E. coli (MIC: 8 ug/mL-1), S. aureus (MIC: 8 ug/mL-1), B. subtilis (MIC: 16 ug/mL-1), B. thuringensis (MIC: 4 ug/mL-1)	South China Sea	16.0596	109.886	880	https://doi.org/10.1002/ejoc.201200599	2012	N			sediment	Y
Bacteria	Bacteria	Actinobacteria	Actinobacteria	Actinomycetales	Streptomycetaceae	Streptomyces	Streptomyces sp.	SCSIO 02999	L23988	dixiamycin B	C[C@](CC[C@@H]1O)([C@@H](CCc2c3)[C@]1(C)C(O)=O)c2cc(c1c2cccc1)c3n2-n1c2cc(CC[C@H]([C@]3(C)CC[C@@H]4O)[C@]4(C)C(O)=O)c3cc2c2c1cccc2	Alkaloids	Tryptophan alkaloids	Carbazole alkaloids	AB	anti-bacterial activity against E. coli (MIC: 8 ug/mL-1), S. aureus (MIC: 16 ug/mL-1), B. subtilis (MIC: 16 ug/mL-1), B. thuringensis (MIC: 8 ug/mL-1)	South China Sea	16.06	109.9	880	https://doi.org/10.1002/ejoc.201200599	2012	N			sediment	Y
Bacteria	Bacteria	Actinobacteria	Actinobacteria	Actinomycetales	Streptomycetaceae	Streptomyces	Streptomyces sp.	SCSIO 02999	L23989	oxiamycin	C[C@](CC[C@@H]1O)([C@@H](CC2)[C@]1(C)C(O)=O)Oc1c2cc2[nH]c(cccc3)c3c2c1	Alkaloids	Tryptophan alkaloids	Carbazole alkaloids	AB	anti-bacterial activity against E. coli (MIC: 64 ug/mL-1), S. aureus (MIC: 128 ug/mL-1)	South China Sea	16.06	109.9	880	https://doi.org/10.1002/ejoc.201200599	2012	N			sediment	Y
Bacteria	Bacteria	Actinobacteria	Actinobacteria	Actinomycetales	Streptomycetaceae	Streptomyces	Streptomyces sp.	SCSIO 02999	L23990	chloroxiamycin	C[C@](CC[C@@H]1O)([C@@H](CCc2c3Cl)[C@]1(C)C(O)=O)c2cc1c3[nH]c2c1cccc2	Alkaloids	Tryptophan alkaloids	Carbazole alkaloids	AB	anti-bacterial activity against E. coli (MIC: 64 ug/mL-1), S. aureus (MIC: 64 ug/mL-1), B. thuringensis (MIC: 128 ug/mL-1)	South China Sea	16.06	109.9	880	https://doi.org/10.1002/ejoc.201200599	2012	N			sediment	Y
Bacteria	Bacteria	Actinobacteria	Actinobacteria	Actinomycetales	Streptomycetaceae	Streptomyces	Streptomyces sp.	SCSIO 02999	-	xiamycin A	[H][C@@]12CCC3=C(C=C4C(NC5=C4C=CC=C5)=C3)[C@@]1(C)CC[C@H](O)[C@@]2(C)C(O)=O	Alkaloids	Tryptophan alkaloids	Carbazole alkaloids	CYT, AT, AB	Weak cytotoxicity against SF268 tumour (IC50 = 62.8 uM) (Cisplatin = 3.0 uM) anti-bacterial activity against E. coli (MIC: 64 ug/mL-1), S. aureus (MIC: 64 ug/mL-1)	South China Sea	16.06	109.9	880	https://doi.org/10.1002/ejoc.201200599	2012	-			sediment	Y
Bacteria	Bacteria	Actinobacteria	Actinobacteria	Actinomycetales	Streptomycetaceae	Streptomyces	Streptomyces sp.	4506	L37999	lobophorin L	C[C@@H](C[C@H](C)[C@@H]([C@H]1C=C[C@H]2/C(/C)=C/C[C@@H](/C(/C)=C/[C@@H]3C=C(CO)[C@H](C)C[C@]3(C(O)=C34)OC4=O)O[C@H](CC4(C)N)O[C@H](C)[C@H]4NC(OC)=O)O[C@H](C[C@H]4O[C@@H](C[C@@H]5O)O[C@@H](C)[C@H]5O)O[C@@H](C)[C@@H]4O)[C@H]1[C@]2(C)C3=O	Polyketides	Macrolides	Spirotetronate macrolides	AB	moderate antibacterial activities against Micrococcus luteus and Bacillus thuringiensis with MIC = 8 and 4 μg/mL	South China Sea	17.21	113.9	3565	https://doi.org/10.1080/14786419.2020.1797730	2021	N			sediment	Y
Bacteria	Bacteria	Actinobacteria	Actinobacteria	Actinomycetales	Streptomycetaceae	Streptomyces	Streptomyces sp.	4506	L38000	lobophorin M	C[C@@H](C[C@H](C)[C@@H]([C@H]1C=C[C@H]2/C(/C)=C/C[C@@H](/C(/C)=C/[C@@H]3C=C(CO)[C@H](C)C[C@]3(C(O)=C34)OC4=O)O[C@H](CC4(C)N)O[C@H](C)[C@H]4NC(OC)=O)O[C@H](C[C@H]4O)O[C@@H](C)[C@@H]4O)[C@H]1[C@]2(C)C3=O	Polyketides	Macrolides	Spirotetronate macrolides	-	N/A	South China Sea	17.21	113.9	3565	https://doi.org/10.1080/14786419.2020.1797730	2021	N			sediment	Y
Bacteria	Bacteria	Actinobacteria	Actinobacteria	Actinomycetales	Streptomycetaceae	Streptomyces	Streptomyces sp.	4506	-	lobophorin B (3)	[H][C@]12C=C[C@@]3([H])C(C)=CC[C@H](O[C@H]4C[C@@](C)([C@H](NC(=O)OC)[C@@H](C)O4)N(=O)=O)C(C)=C[C@]4([H])C=C(CO)[C@H](C)C[C@]44OC(=O)C(=C4O)C(=O)[C@@]3(C)[C@]1([H])[C@@H](C)C[C@H](C)[C@@H]2O[C@H]1C[C@@H](O[C@H]2C[C@@H](O)[C@@H](O[C@H]3C[C@@H](O)[C@@H](OC)[C@H](C)O3)[C@H](C)O2)[C@@H](O)[C@H](C)O1	Polyketides	Macrolides	Spirotetronate macrolides	AB	strong antibacterial activities against Micrococcus luteus and Bacillus thuringiensis with MIC = 0.0625 μg/mL weak antibacterial activities against Staphylococcus aureus and MRSA with MIC = 64 μg/mL	South China Sea	17.21	113.9	3565	https://doi.org/10.1080/14786419.2020.1797730	2021	-			sediment	Y
Bacteria	Bacteria	Actinobacteria	Actinobacteria	Actinomycetales	Streptomycetaceae	Streptomyces	Streptomyces sp.	4506	-	lobophorin A (4)	[H][C@]12C=C[C@@]3([H])C(C)=CC[C@H](O[C@H]4C[C@](C)(N)[C@H](NC(=O)OC)[C@@H](C)O4)C(C)=C[C@]4([H])C=C(CO)[C@H](C)C[C@]44OC(=O)C(=C4O)C(=O)[C@@]3(C)[C@]1([H])[C@@H](C)C[C@H](C)[C@@H]2O[C@H]1C[C@@H](O[C@H]2C[C@@H](O)[C@@H](O[C@H]3C[C@@H](O)[C@@H](OC)[C@H](C)O3)[C@H](C)O2)[C@@H](O)[C@H](C)O1	Polyketides	Macrolides	Spirotetronate macrolides	AB	strong antibacterial activities against Micrococcus luteus and Bacillus thuringiensis with MIC = 0.25 μg/mL	South China Sea	17.21	113.9	3565	https://doi.org/10.1080/14786419.2020.1797730	2021	-			sediment	Y
Bacteria	Bacteria	Actinobacteria	Actinobacteria	Actinomycetales	Streptomycetaceae	Streptomyces	Streptomyces sp.	4506	-	lobophorin CR1 (5)	[H][C@@]12C=C(CO)[C@H](C)C[C@]11OC(=O)C(=C1O)C(=O)[C@]1(C)[C@@]([H])(C=C[C@]3([H])[C@@H](O[C@H]4C[C@@H](O[C@H]5C[C@@H](O)[C@@H](O[C@H]6C[C@@H](O)[C@@H](OC)[C@H](C)O6)[C@H](C)O5)[C@@H](O)[C@H](C)O4)[C@@H](C)C[C@H](C)[C@@]13[H])C(C)=CC[C@H](O[C@H]1C[C@](C)(O)[C@H](NC(=O)OC)[C@@H](C)O1)C(C)=C2	Polyketides	Macrolides	Spirotetronate macrolides	AB	strong antibacterial activities against Micrococcus luteus and Bacillus thuringiensis with MIC = 0.125 μg/mL	South China Sea	17.21	113.9	3565	https://doi.org/10.1080/14786419.2020.1797730	2021	-			sediment	Y
Bacteria	Bacteria	Actinobacteria	Actinobacteria	Actinomycetales	Streptomycetaceae	Streptomyces	Streptomyces sp.	4506	-	divergolide R (6)	CC[C@H](CCC(O)=O)C=CC(O)[C@H](OC(=O)C(C)=CC1=C2C(NC1=O)=CC(=O)C1=C2C=C(C)C(O)=C1)C=C(C)C	Polyketides	N/A	N/A	AB	weak antibacterial activities against Staphylococcus aureus and MRSA with MIC = 32 μg/mL	South China Sea	17.21	113.9	3565	https://doi.org/10.1080/14786419.2020.1797730	2021	-			sediment	Y
Bacteria	Bacteria	Actinobacteria	Actinobacteria	Actinomycetales	Streptomycetaceae	Streptomyces	Streptomyces sp.		CMNPD7236	y-indomycinone	CCC(C)(C(Oc(c1c(C)cc2C(c3cccc(O)c33)=O)c2C3=O)=CC1=O)O	Polyketides	Polycyclic aromatic polyketides	N/A	-	N/A	Marshall Islands	-11.085	-172.02	4680	https://doi.org/10.1021/np50118a024	1995	N	The crude extract was cytotoxic towards KB cell line (MIC = <0.001 μg/ml)		sediment, core	Y
Bacteria	Bacteria	Actinobacteria	Actinobacteria	Actinomycetales	Streptomycetaceae	Streptomyces	Streptomyces sp.		-	rubiflavinone C-l	CC=CC=C(C)C1=CC(=O)C2=C(O1)C1=C(C=C2)C(=O)C2=C(C(O)=CC=C2)C1=O	Polyketides	Polycyclic aromatic polyketides	Angucyclines	-	N/A	Marshall Islands	11.0836	-172.851	4680	https://doi.org/10.1021/np50118a024	1995	N	The crude extract was cytotoxic towards KB cell line (MIC = <0.001 μg/ml)		sediment, core	Y
Bacteria	Bacteria	Actinobacteria	Actinobacteria	Actinomycetales	Streptomycetaceae	Streptomyces	Streptomyces sp.		-	ß-indomycinone	N/A	N/A	N/A	N/A	-	N/A	Marshall Islands	11.0836	-172.851	4680	https://doi.org/10.1021/np50118a024	1995	N	The crude extract was cytotoxic towards KB cell line (MIC = <0.001 μg/ml)		sediment, core	Y
Bacteria	Bacteria	Actinobacteria	Actinobacteria	Actinomycetales	Streptomycetaceae	Streptomyces	Streptomyces sp.		L37034	nyuzenamide A	CC(C)C[C@H](C(N[C@H](C(N[C@H]([C@H](c(cc1)cc(Oc2ccc([C@@H](C(N[C@@H](C(C)C)C(NCC(N[C@@H]([C@H](c3ccccc3)O)C(N3[C@H]4CCC3)=O)=O)=O)=O)NC([C@H]([C@@H](C)OC([C@@H](CC(N)=O)N3)=O)NC(C[C@@H](c5c6cccc5)O[C@@H](C)[C@@H]6O)=O)=O)cc2)c1O)O)C3=O)=O)O)=O)NC4=O	Amino acids and Peptides	Oligopeptides	Cyclic peptides	AF, CYT	antifungal activity against Glomerella cingulata (MIC = 3.1 ug/mL) and Trichophyton rubrum (MIC = 6.3 ug/mL) cytotoxicity against P388 murine leukemia cells with IC50 4.9 μM	Nyuzen Deep-sea Water Park, Toyama, Japan	36.89	137.4	311	https://doi.org/10.1021/acs.orglett.1c00210	2021	N			water column, suspended particles	Y
Bacteria	Bacteria	Actinobacteria	Actinobacteria	Actinomycetales	Streptomycetaceae	Streptomyces	Streptomyces sp.		L37035	nyuzenamide B	CC(C)C[C@H](C(N[C@H](C(N[C@H]([C@H](c(cc1)cc(Oc2ccc([C@@H](C(N[C@@H](C(C)C)C(NCC(N[C@@H]([C@H](c3ccccc3)O)C(N3[C@H]4CCC3)=O)=O)=O)=O)NC([C@H]([C@@H](C)OC([C@@H](CC(N)=O)N3)=O)NC(/C=C/c5c([C@H]([C@H](C)O)OC)cccc5)=O)=O)cc2)c1O)O)C3=O)=O)O)=O)NC4=O	Amino acids and Peptides	Oligopeptides	Cyclic peptides	AF, CYT	weak antifungal activity against Glomerella cingulata (MIC = 25 ug/mL) and Trichophyton rubrum (MIC = 25 ug/mL) cytotoxicity against P388 murine leukemia cells with IC50 6.2 μM	Nyuzen Deep-sea Water Park, Toyama, Japan	36.89	137.4	311	https://doi.org/10.1021/acs.orglett.1c00210	2021	N			water column, suspended particles	Y
Bacteria	Bacteria	Actinobacteria	Actinobacteria	Actinomycetales	Streptomycetaceae	Streptomyces	Streptomyces sp.		L12705	(4S)-4,10-Dihydroxy-10-methyl-dodec-2-en-1,4-olide (1)	CCC(C)(CCCCC[C@@H](C=C1)OC1=O)O	Polyketides	Miscellaneous polyketides	Miscellaneous polyketides	-	N/A	North Atlantic Ocean	58.3167	-14.95	680	https://doi.org/10.1021/np0001676	2000	N			sediment	Y
Bacteria	Bacteria	Actinobacteria	Actinobacteria	Actinomycetales	Streptomycetaceae	Streptomyces	Streptomyces sp.		L12706	(4S)-4,11-Dihydroxy-10-methyl-dodec-2-en-1,4-olides (2/3): inseparable mixture of two diastereomers	CC(CCCCC[C@@H](C=C1)OC1=O)C(C)O	Polyketides	Miscellaneous polyketides	Miscellaneous polyketides	-	N/A	North Atlantic Ocean	58.3167	-14.95	680	https://doi.org/10.1021/np0001676	2000	N			sediment	Y
Bacteria	Bacteria	Actinobacteria	Actinobacteria	Actinomycetales	Streptomycetaceae	Streptomyces	Streptomyces sp.		L12707	(4S)-4,11-Dihydroxy-10-methyl-dodec-2-en-1,4-olides (2/3): inseparable mixture of two diastereomers	CC(CCCCC[C@@H](C=C1)OC1=O)C(C)O	Polyketides	Miscellaneous polyketides	Miscellaneous polyketides	-	N/A	North Atlantic Ocean	58.3167	-14.95	680	https://doi.org/10.1021/np0001676	2000	N			sediment	Y
Bacteria	Bacteria	Actinobacteria	Actinobacteria	Actinomycetales	Streptomycetaceae	Streptomyces	Streptomyces sp.		L12708	(4S)-4-Hydroxy-10-methyl-11-oxo-dodec-2-en-1,4-olide (4)	CC(CCCCC[C@@H](C=C1)OC1=O)C(C)=O	Polyketides	Linear polyketides	N/A	-	N/A	North Atlantic Ocean	58.3167	-14.95	680	https://doi.org/10.1021/np0001676	2000	N			sediment	Y
Bacteria	Bacteria	Actinobacteria	Actinobacteria	Actinomycetales	Streptomycetaceae	Streptomyces	Streptomyces sp.	ACT232	CMNPD24472	ahpatinin Ac	CC(C)C[C@@H]([C@H](CC(N[C@@H](C)C(N[C@@H](Cc1ccccc1)[C@H](CC(O)=O)O)=O)=O)O)NC([C@H](C(C)C)NC([C@H](C(C)C)NC(C)=O)=O)=O	Amino acids and Peptides	Oligopeptides	Linear peptides	anti-enzyme, AT	potently inhibited pepsin and moderately inhibited cathepsin B (IC50 = 0.011 and 15 μM) - an aspartic and thiol protease considered a promising target of anticancer agents	Hatsu-shima, Sagami-Bay, Japan	35.0431	139.17	1174	https://doi.org/10.1021/np500337m	2014	N			sediment	Y
Bacteria	Bacteria	Actinobacteria	Actinobacteria	Actinomycetales	Streptomycetaceae	Streptomyces	Streptomyces sp.	ACT232	CMNPD24473	ahpatinin Pr	CCC(N[C@@H](C(C)C)C(N[C@@H](C(C)C)C(N[C@@H](CC(C)C)[C@H](CC(N[C@@H](C)C(N[C@@H](Cc1ccccc1)[C@H](CC(O)=O)O)=O)=O)O)=O)=O)=O	Amino acids and Peptides	Oligopeptides	Linear peptides	anti-enzyme, AT	potently inhibited pepsin and moderately inhibited cathepsin B (IC50 = 0.050 and 25 μM) - an aspartic and thiol protease considered a promising target of anticancer agents	Hatsu-shima, Sagami-Bay, Japan	35.0431	139.17	1174	https://doi.org/10.1021/np500337m	2014	N			sediment	Y
Bacteria	Bacteria	Actinobacteria	Actinobacteria	Actinomycetales	Streptomycetaceae	Streptomyces	Streptomyces sp.	ACT232	-	ahpatinin iBu	CC(C)C[C@H](NC(=O)[C@@H](NC(=O)[C@@H](NC(=O)C(C)C)C(C)C)C(C)C)[C@@H](O)CC(=O)N[C@@H](C)C(=O)N[C@@H](CC1=CC=CC=C1)[C@@H](O)CC(O)=O	Amino acids and Peptides	Oligopeptides	Linear peptides	anti-enzyme, AT	moderately inhibited cathepsin B (IC50 = 26 μM) - a thiol protease considered a promising target of anticancer agents	Hatsu-shima, Sagami-Bay, Japan	35.0431	139.17	1174	https://doi.org/10.1021/np500337m	2014	-			sediment	Y
Bacteria	Bacteria	Actinobacteria	Actinobacteria	Actinomycetales	Streptomycetaceae	Streptomyces	Streptomyces sp.	ACT232	-	pepstatin Ac	CC(C)C[C@H](NC(=O)[C@H](C)NC(=O)C[C@H](O)[C@H](CC(C)C)NC(=O)[C@@H](NC(=O)[C@@H](NC(C)=O)C(C)C)C(C)C)[C@@H](O)CC(O)=O	Amino acids and Peptides	Oligopeptides	Linear peptides	anti-enzyme, AT	potently inhibited pepsin and moderately inhibited cathepsin B (IC50 = 0.011 and 17 μM) - an aspartic and thiol protease considered a promising target of anticancer agents	Hatsu-shima, Sagami-Bay, Japan	35.0431	139.17	1174	https://doi.org/10.1021/np500337m	2014	-			sediment	Y
Bacteria	Bacteria	Actinobacteria	Actinobacteria	Actinomycetales	Streptomycetaceae	Streptomyces	Streptomyces sp.	ACT232	-	pepstatin Pr	CCC(=O)N[C@@H](C(C)C)C(=O)N[C@@H](C(C)C)C(=O)N[C@@H](CC(C)C)[C@@H](O)CC(=O)N[C@@H](C)C(=O)N[C@@H](CC(C)C)[C@@H](O)CC(O)=O	Amino acids and Peptides	Oligopeptides	Linear peptides	anti-enzyme, AT	potently inhibited pepsin and moderately inhibited cathepsin B (IC50 = 0.018 and 10 μM) - an aspartic and thiol protease considered a promising target of anticancer agents	Hatsu-shima, Sagami-Bay, Japan	35.0431	139.17	1174	https://doi.org/10.1021/np500337m	2014	-			sediment	Y
Bacteria	Bacteria	Actinobacteria	Actinobacteria	Actinomycetales	Streptomycetaceae	Streptomyces	Streptomyces sp.	ACT232	-	pepsinostreptin	CC(C)C[C@H](NC(=O)[C@H](C)NC(=O)C[C@H](O)[C@H](CC(C)C)NC(=O)[C@@H](NC(=O)[C@@H](NC(=O)C(C)C)C(C)C)C(C)C)[C@@H](O)CC(O)=O	Amino acids and Peptides	Oligopeptides	Linear peptides	anti-enzyme, AT	moderately inhibited cathepsin B (IC50 = 29 μM) - a thiol protease considered a promising target of anticancer agents	Hatsu-shima, Sagami-Bay, Japan	35.0431	139.17	1174	https://doi.org/10.1021/np500337m	2014	-			sediment	Y
Bacteria	Bacteria	Actinobacteria	Actinobacteria	Actinomycetales	Streptomycetaceae	Streptomyces	Streptomyces sp.	ACT232	CMNPD30078	lactomycin A	CC[C@H]([C@H](/C=C/[C@](CCO)([C@@H](C[C@H](/C=C\C=C/[C@H](CCC1)C[C@H]1O)O)O)O)O1)C=CC1=O	Polyketides	Linear polyketides	Phoslactomycins	anti-enzyme, AT	anti-tumour targeting: inhibit cathepsin B (IC50 = 4.5 μM) (positive control: E-64 = nM)	Hatsu-shima, Sagami-Bay, Japan	35.04	139.2	1174	https://doi.org/10.3390/md16020070	2018	N			sediment	Y
Bacteria	Bacteria	Actinobacteria	Actinobacteria	Actinomycetales	Streptomycetaceae	Streptomyces	Streptomyces sp.	ACT232	CMNPD30079	lactomycin B	CC[C@H]([C@H](/C=C/[C@](CCN)([C@@H](C[C@H](/C=C\C=C/[C@H](CCC1)C[C@H]1O)O)O)O)O1)C=CC1=O	Polyketides	Linear polyketides	Phoslactomycins	anti-enzyme, AT	anti-tumour targeting: inhibit cathepsin B (IC50 = 0.8 μM) (positive control: E-64 = nM)	Hatsu-shima, Sagami-Bay, Japan	35.04	139.2	1174	https://doi.org/10.3390/md16020070	2018	N			sediment	Y
Bacteria	Bacteria	Actinobacteria	Actinobacteria	Actinomycetales	Streptomycetaceae	Streptomyces	Streptomyces sp.	ACT232	CMNPD30080	lactomycin C	CC[C@H]([C@H](/C=C/[C@](C)([C@@H](C[C@H](/C=C\C=C/[C@H](CCC1)C[C@H]1O)O)O)O)O1)C=CC1=O	Polyketides	Linear polyketides	Phoslactomycins	anti-enzyme, AT	anti-tumour targeting: inhibit cathepsin B (IC50 = 1.6 μM) (positive control: E-64 = nM)	Hatsu-shima, Sagami-Bay, Japan	35.04	139.2	1174	https://doi.org/10.3390/md16020070	2018	N			sediment	Y
Bacteria	Bacteria	Actinobacteria	Actinobacteria	Actinomycetales	Streptomycetaceae	Streptomyces	Streptomyces sp.	ART5	CMNPD24479	arcticoside	c1(OC)cc(OC(=C)C(=O)N2)c2c(C(OC[C@H]3O[C@H](OC[C@H]4O[C@H](O)[C@H](O)[C@@H](O)[C@@H]4O)[C@H](O)[C@@H](O)[C@@H]3O)=O)c1	N/A	N/A	N/A	AF	considerable inhibitory activity against Candida albicans isocitrate lyase (ICL), an enzyme that plays an important role in the pathogenicity of C. albicans [20], with an IC50 of 30.4 μM.	East Siberian, Arctic Ocean	75.3712	177.291	354	https://doi.org/10.3390/md12052526	2014	N			sediment, box core	Y
Bacteria	Bacteria	Actinobacteria	Actinobacteria	Actinomycetales	Streptomycetaceae	Streptomyces	Streptomyces sp.	ART5	CMNPD24480	C-1027 chromophore-V	c1(OC)cc(OC(=C)C(=O)N2)c2c(C(O[C@@H]3c4ccc([C@@H](Oc5c(Cl)cc([C@@H](N)CC(=O)OC3)cc5O)[C@]6(O[C@H]7[C@H](O)[C@H](O)[C@H](N(C)C)C(C)(C)O7)C8=CC=C6)c8c4Cl)=O)c1	N/A	N/A	N/A	CYT, AF	significant cytotoxicity against breast carcinoma MDA-MB231 cells and colorectal carcinoma cells (line HCT-116), with IC50 values of 0.9 and 2.7 μM, respectively cytotoxicity against A549, SNU638, K562, and SK-HEP1 were moderate (IC50 = 14.7, 9.8, 25.1, and 7.9 μM, respectively). antifungal activity against Candida albicans isocitrate lyase (ICL), IC50 values of 37.9 μM	East Siberian, Arctic Ocean	75.3712	177.291	354	https://doi.org/10.3390/md12052526	2014	N			sediment, box core	Y
Bacteria	Bacteria	Actinobacteria	Actinobacteria	Actinomycetales	Streptomycetaceae	Streptomyces	Streptomyces sp.	ART5	-	C-1027 chromophore-III	COC1=CC(C(=O)O[C@H]2COC(=O)C[C@H](N)C3=CC(O)=C(O[C@@H]4C5=C(C=C2C=C5)C2=CC=C[C@]42O[C@@H]2OC(C)(C)[C@H]([C@@H](O)[C@H]2O)N(C)C)C(Cl)=C3)=C2NC(=O)C(=C)OC2=C1	N/A	N/A	N/A	CYT, AF	cytotoxicity against all of the tested cell lines, with IC50 values of 0.6, 2.2, 1.1, 0.9, 4.8, and 44.0 μM for the HCT116, A549, SNU638, SK-HEP1, K562, and MDA-MB231 cell lines, respectively. antifungal activity against Candida albicans isocitrate lyase (ICL), IC50 values of 25.6 μM	East Siberian, Arctic Ocean	75.3712	177.291	354	https://doi.org/10.3390/md12052526	2014	-			sediment, box core	Y
Bacteria	Bacteria	Actinobacteria	Actinobacteria	Actinomycetales	Streptomycetaceae	Streptomyces	Streptomyces sp.	CNQ766	L16840	actinofuranone A	C[C@@H]([C@H](/C(/C)=C/C)O)/C=C/C=C(\C)/CC[C@H](CC(OC1(C)O)=C(C)C1=O)O	Polyketides	Linear polyketides	Open-chain polyketides	CYT	weak in vitro cytotoxicity against mouse splenocyte T-cells and macrophages with IC50 values of 20 μg/mL	Guam	13.4443	144.794	500	https://doi.org/10.1021/np050402q	2006	N			sediment	Y
Bacteria	Bacteria	Actinobacteria	Actinobacteria	Actinomycetales	Streptomycetaceae	Streptomyces	Streptomyces sp.	CNQ766	L16841	actinofuranone B	C[C@@H]([C@H](/C(/C)=C/C)O)/C=C/C=C(\C)/CC/C=C/C(OC1(C)O)=C(C)C1=O	Polyketides	Linear polyketides	Open-chain polyketides	CYT	weak in vitro cytotoxicity against mouse splenocyte T-cells and macrophages with IC50 values of 20 μg/mL	Guam	13.4443	144.794	500	https://doi.org/10.1021/np050402q	2006	N			sediment	Y
Bacteria	Bacteria	Actinobacteria	Actinobacteria	Actinomycetales	Streptomycetaceae	Streptomyces	Streptomyces sp.	CNQ766	L16982	azamerone	CC(C)([C@H](C[C@](c1c2c(C(C)=O)nnc1)(C(OC(C)(C)[C@@H](C1)Cl)=C1C2=O)O)[C@](C)(CC1)O)[C@H]1Cl	Terpenoids	N/A	N/A	CYT	weak in vitro cytotoxicity against mouse splenocyte populations of T-cells and macrophages with an IC50 value of 40 μM	Hima Spur, Kumano-nada Sea, Japan Guam	13.4443	144.794	500	https://doi.org/10.1021/ol060630r	2006	N			sediment	Y
Bacteria	Bacteria	Actinobacteria	Actinobacteria	Actinomycetales	Streptomycetaceae	Streptomyces	Streptomyces sp.	CNR-698	L19644	ammosamide A	CN(c(c1c2cc(C(N)=O)nc1c(N)c1Cl)c1N)C2=S	Alkaloids	N/A	N/A	CYT, AT	significant in vitro cytotoxicity against HCT-116 colon carcinoma, each with IC50 = 320 nM, also demonstrated pronounced selectivity in a diversity of cancer cell lines with values ranging from 20 nM to 1 μM	Bahamas	25.03	-77.39	1618	https://doi.org/10.1002/anie.200804890	2009	N			sediment	Y
Bacteria	Bacteria	Actinobacteria	Actinobacteria	Actinomycetales	Streptomycetaceae	Streptomyces	Streptomyces sp.	CNR-698	L19645	ammosamide B	CN(c(c1c2cc(C(N)=O)nc1c(N)c1Cl)c1N)C2=O	Alkaloids	N/A	N/A	CYT, AT	significant in vitro cytotoxicity against HCT-116 colon carcinoma, each with IC50 = 320 nM, also demonstrated pronounced selectivity in a diversity of cancer cell lines with values ranging from 20 nM to 1 μM	Bahamas	25.03	-77.39	1618	https://doi.org/10.1002/anie.200804890	2009	N			sediment	Y
Bacteria	Bacteria	Actinobacteria	Actinobacteria	Actinomycetales	Streptomycetaceae	Streptomyces	Streptomyces sp.	C42	CMNPD23262	champacyclin	CC[C@H](C)[C@H](C(N[C@H](C)C(N[C@@H]([C@@H](C)CC)C(N[C@H](CC(C)C)C(N[C@H](Cc1ccccc1)C(N[C@@H]([C@@H](C)CC)C(N[C@@H]([C@@H](C)CC)C(N[C@H]1CCCCN)=O)=O)=O)=O)=O)=O)=O)NC1=O	Amino acids and Peptides	Oligopeptides	Cyclic peptides	AB	antibacterial activity against the phytopathogen Erwinia amylovora causing the fire blight disease of certain plants (40% inhibition) at a concentration of 25 µM	Gotland Deep and Urania Basin, Baltic Sea	57.33333 & 35.23333	20.05 & 21.47667	241	https://doi.org/10.3390%2Fmd11124834	2013	N			sediment, core	Y
Bacteria	Bacteria	Actinobacteria	Actinobacteria	Actinomycetales	Streptomycetaceae	Streptomyces	Streptomyces sp.	GGS53	L39211	glaciapyrrole D	CC(C)([C@H](CC[C@@]1(C)O)O[C@H]1/C=C/C(/C)=C\C(c1ccc[nH]1)=O)O	Terpenoids	N/A	N/A	-	N/A	East Sea of Korea	37.2	130.4	2163	https://doi.org/10.3390/md20050281	2022	N			sediment, core	Y
Bacteria	Bacteria	Actinobacteria	Actinobacteria	Actinomycetales	Streptomycetaceae	Streptomyces	Streptomyces sp.	GGS53	L39212	glaciapyrrole E	CC(C)([C@@H](CC1)O[C@]1(C)[C@H](/C=C/C(/C)=C\C(c1ccc[nH]1)=O)O)O	Terpenoids	N/A	N/A	AV	significant antiviral inhibitory activity against influenza A virus - decreased the viral titer by 70% in the plaque reduction assay	East Sea of Korea	37.2	130.4	2163	https://doi.org/10.3390/md20050281	2022	N			sediment, core	Y
Bacteria	Bacteria	Actinobacteria	Actinobacteria	Actinomycetales	Streptomycetaceae	Streptomyces	Streptomyces sp.	GGS53	-	photoglaciapyrrole E (5)	C\C(\C=C\[C@H](O)[C@]1(C)CC[C@@H](O1)C(C)(C)O)=C/C(=O)C1=CC=CN1	Terpenoids	N/A	N/A	AV	significant antiviral inhibitory activity against influenza A virus - decreased the viral titer by 25% in the plaque reduction assay	East Sea of Korea	37.2	130.4	2163	https://doi.org/10.3390/md20050281	2022	-			sediment, core	Y
Bacteria	Bacteria	Actinobacteria	Actinobacteria	Actinomycetales	Streptomycetaceae	Streptomyces	Streptomyces sp.	KORDI-3238	L16948	streptokordin	CC(C(C=C(C)N1)=CC1=O)=O	Alkaloids	Nicotinic acid alkaloids	Pyridine alkaloids	CYT	significant in vitro cytotoxicity against several human cancer cell lines (Table 5) with IC50 values of (MDA-MB-231 = 7.5, HCT 15 = 7.8, PC-3 = 3.2, NCI-H23 = 3.5, ACHN = 4.7, LOX-IMVI = 7.4, K-562 = 8.6) (ug/ml)	Ayu Trough, Palau	1.639	132.7	N/A	https://doi.org/10.1038/ja.2006.33	2006	N			sediment	Y
Bacteria	Bacteria	Actinobacteria	Actinobacteria	Actinomycetales	Streptomycetaceae	Streptomyces	Streptomyces sp.	KORDI-3238	-	Nonactin	[H][C@@]12CC[C@@]([H])(O1)C(C)C(=O)O[C@H](C)C[C@@]1([H])CC[C@]([H])(O1)[C@H](C)C(=O)O[C@@H](C)C[C@]1([H])CC[C@@]([H])(O1)[C@@H](C)C(=O)O[C@H](C)C[C@@]1([H])CC[C@]([H])(O1)[C@H](C)C(=O)O[C@@H](C)C2	Polyketides	Polyethers	Macrotetrolides	AB, CYT	antibiotic macrolide [21] produced by various Streptomyces, including Streptomyces griseus subsp. griseus ETH A7796. Nonactin has been shown to possess antitumor activity and to be an effective inhibitor against the multidrug-resistant erythroleukemia cell line K-562 [24].	Ayu Trough, Palau	1.639	132.7	N/A	https://doi.org/10.1038/ja.2006.33	2006	-		BA 1: Schlierlein KW, Gerlach H. Macrotetrolides. Fortschr Chem Org Naturst 26: 161–189 (1968) BA 2: Borrel MN, Pereira E, Fiallo M, Suillerot AG. Mobile ionophores are a novel class of P-glycoprotein inhibitors. The effects of ionophores on 4_x0001_-O-tetrahydropyranyladriamyic incorporation in K562 drug-resistant cells. Eur J Biochem 223: 125–133 (1994)	sediment	Y
Bacteria	Bacteria	Actinobacteria	Actinobacteria	Actinomycetales	Streptomycetaceae	Streptomyces	Streptomyces sp.	KORDI-3238	-	Nonactic acid	N/A	N/A	N/A	N/A	plant growth stimulator and anti-insect	a plant growth stimulator and exhibits specific insecticidal effects [23]	Ayu Trough, Palau	1.639	132.7	N/A	https://doi.org/10.1038/ja.2006.33	2006	-		BA: Jizba J. Biological effects of macrotetrolide antibiotics and nanactic acids. Folia Microbiol 43: 7–14 (1998)	sediment	Y
Bacteria	Bacteria	Actinobacteria	Actinobacteria	Actinomycetales	Streptomycetaceae	Streptomyces	Streptomyces sp.	KORDI-3238	-	dilactone	N/A	N/A	N/A	N/A	AB, AF	activity against both Gram-negative and Grampositive bacteria and also against fungi [22]	Ayu Trough, Palau	1.639	132.7	N/A	https://doi.org/10.1038/ja.2006.33	2006	-		BA: Rezanka T, Spízek J, Prikrylová V, Prell A, Dembitsky VM. Five new derivatives of nonatic and homo-nonatic acids from Streptomyces globisporus. Tetrahetron 60: 4781–4787 (2004)	sediment	Y
Bacteria	Bacteria	Actinobacteria	Actinobacteria	Actinomycetales	Streptomycetaceae	Streptomyces	Streptomyces sp.	KORDI-3238	-	trilactone	N/A	N/A	N/A	N/A	AB, AF	activity against both Gram-negative and Grampositive bacteria and also against fungi [22]	Ayu Trough, Palau	1.639	132.7	N/A	https://doi.org/10.1038/ja.2006.33	2006	-		BA: Rezanka T, Spízek J, Prikrylová V, Prell A, Dembitsky VM. Five new derivatives of nonatic and homo-nonatic acids from Streptomyces globisporus. Tetrahetron 60: 4781–4787 (2004)	sediment	Y
Bacteria	Bacteria	Actinobacteria	Actinobacteria	Actinomycetales	Streptomycetaceae	Streptomyces	Streptomyces sp.	KORDI-3973	L19377	streptopyrrolidine	O[C@H](C1)[C@@H](Cc2ccccc2)NC1=O	Alkaloids	N/A	N/A	anti-angiogenesis	exhibited anti-angiogenesis (treatments that stop tumours from growing their own blood vessels) activity without showing cytotoxicity against HUVECs at the concentration of 100 μg/ml.	Ayu Trough, Palau	1.639	132.7	N/A	https://doi.org/10.1016/j.phytochem.2008.05.020	2008	N			sediment	Y
Bacteria	Bacteria	Actinobacteria	Actinobacteria	Actinomycetales	Streptomycetaceae	Streptomyces	Streptomyces sp.	LY1209	L39328	3-(4-hydroxybenzyl)-hexahydro-pyrido[1,2-a]pyrazine-1,4)-dione (1)	Oc1ccc(CC(C(N2C3CCCC2)=O)NC3=O)cc1	Amino acids and Peptides	Small peptides	Dipeptides	CYT, AP	weak cytotoxic, anti-proliferative activity against Molt 4 cell lines (IC50: 95.93 μM)	Kenting coast, Taiwan	21.94	120.8	2000	https://doi.org/10.3390/metabo12040320	2022	N			sediment	Y
Bacteria	Bacteria	Actinobacteria	Actinobacteria	Actinomycetales	Streptomycetaceae	Streptomyces	Streptomyces sp.	LY1209	-	cyclo-(Ile-Ala) (6)	CCC(C)C1NC(=O)C(C)NC1=O	Alkaloids	Peptide alkaloids	Simple diketopiperazine alkaloids	CYT, AP	weak cytotoxic, anti-proliferative activity against Molt 4 cell lines (IC50: 56.23 μM)	Kenting coast, Taiwan	21.94	120.8	2000	https://doi.org/10.3390/metabo12040320	2022	-			sediment	Y
Bacteria	Bacteria	Actinobacteria	Actinobacteria	Actinomycetales	Streptomycetaceae	Streptomyces	Streptomyces sp.	LY1209	L39335	(3S,7R,8aS)-7-hydroxy-3-isopropylhexahydropyrrolo[1,2-a]pyrazine-1,4-dione (9)	CC(C)C(C(N(C1)C2CC1O)=O)NC2=O	Amino acids and Peptides	Small peptides	Dipeptides	-	N/A	Kenting coast, Taiwan	21.94	120.8	2000	https://doi.org/10.3390/metabo12040320	2022	N (naturally)			sediment	Y
Bacteria	Bacteria	Actinobacteria	Actinobacteria	Actinomycetales	Streptomycetaceae	Streptomyces	Streptomyces sp.	LY1209	L39336	cyclo(Leu-hydroxy-Pro) (10)	CC(C)CC(C(N(C1)C2CC1O)=O)NC2=O	Amino acids and Peptides	Small peptides	Dipeptides	-	N/A	Kenting coast, Taiwan	21.94	120.8	2000	https://doi.org/10.3390/metabo12040320	2022	N (naturally)			sediment	Y
Bacteria	Bacteria	Actinobacteria	Actinobacteria	Actinomycetales	Streptomycetaceae	Streptomyces	Streptomyces sp.	LY1209	-	staurosporine (12)	CN[C@@H]1C[C@H]2O[C@@](C)([C@@H]1OC)N1C3=C(C=CC=C3)C3=C1C1=C(C4=C(C=CC=C4)N21)C1=C3CNC1=O	Alkaloids	Tryptophan alkaloids	Carbazole alkaloids	CYT, AP	potent cytotoxic, anti-proliferative activity against Molt 4 cell lines (IC50: 0.01 μM) - comparable to the positive control, Doxorubicin (0.04 μM)	Kenting coast, Taiwan	21.94	120.8	2000	https://doi.org/10.3390/metabo12040320	2022	-			sediment	Y
Bacteria	Bacteria	Actinobacteria	Actinobacteria	Actinomycetales	Streptomycetaceae	Streptomyces	Streptomyces sp.	MP131-18	CMNPD28469	spiroindimicin E (8)	c1c(N(C)CC23c(c(C(=O)OC)[nH]c4)c4c(c(cccc5)c5[nH]6)c26)c3cc(Cl)c1	Alkaloids	Tryptophan alkaloids	Simple indole alkaloids	-	N/A	Trondheimsfjorden, Norway	63.9192	10.1051	450	https://doi.org/10.1038/srep42382	2017	N	The discovery of new antibiotics faced the stagnation phase when scientists realized that the same compounds are more and more often isolated from different actinomycete bacteria obtained from soil. Realizing this phenomenon caused a rapid change in the strategies used for natural product discovery by switching to new sources in the search of producing organisms. Undoubtedly, the oceans are the l…		sediment	Y
Bacteria	Bacteria	Actinobacteria	Actinobacteria	Actinomycetales	Streptomycetaceae	Streptomyces	Streptomyces sp.	MP131-18	CMNPD28470	spiroindimicin F (9)	c1c(N(C)CC23c(c(C(=O)OC)[nH]c4)c4c(c(cc(Cl)cc5)c5[nH]6)c26)c3ccc1	Alkaloids	Tryptophan alkaloids	Simple indole alkaloids	-	N/A	Trondheimsfjorden, Norway	63.9192	10.1051	450	https://doi.org/10.1038/srep42382	2017	N			sediment	Y
Bacteria	Bacteria	Actinobacteria	Actinobacteria	Actinomycetales	Streptomycetaceae	Streptomyces	Streptomyces sp.	MP131-18	CMNPD28471	lagunapyrone D	C1(CC)=CC=C([C@H](C)C(O)C(C)=CCC=C(/C)CC(C)=CC(C)=CC[C@@H](O)[C@@H](C)[C@H](O)C(C)=CC)OC1=O	Polyketides	Linear polyketides	Open-chain polyketides	-	N/A	Trondheimsfjorden, Norway	63.9192	10.1051	450	https://doi.org/10.1038/srep42382	2017	N			sediment	Y
Bacteria	Bacteria	Actinobacteria	Actinobacteria	Actinomycetales	Streptomycetaceae	Streptomyces	Streptomyces sp.	MP131-18	CMNPD28472	lagunapyrone E	C1(CCCCC)=CC=C([C@H](C)C(O)C(C)=CCC=C(/C)CC(C)=CC(C)=CC[C@@H](O)[C@@H](C)[C@H](O)C(C)=CC)OC1=O	Polyketides	Linear polyketides	Open-chain polyketides	-	N/A	Trondheimsfjorden, Norway	63.9192	10.1051	450	https://doi.org/10.1038/srep42382	2017	N			sediment	Y
Bacteria	Bacteria	Actinobacteria	Actinobacteria	Actinomycetales	Streptomycetaceae	Streptomyces	Streptomyces sp.	MP131-18	-	spiroindimicin B	COC(=O)C1=C2C(=CN1)C1=C(NC3=CC=C(Cl)C=C13)[C@@]21CN(C)C2=CC=C(Cl)C=C12	Alkaloids	Tryptophan alkaloids	N/A	AB	moderate antibacterial activity against Bacillus subtilis	Trondheimsfjorden, Norway	63.9192	10.1051	450	https://doi.org/10.1038/srep42382	2017	-			sediment	Y
Bacteria	Bacteria	Actinobacteria	Actinobacteria	Actinomycetales	Streptomycetaceae	Streptomyces	Streptomyces sp.	MP131-18	-	lynamicin E	COC(=O)C1=C(C2=CNC3=C2C=CC=C3)C(=C(N1)C(=O)OC)C1=CNC2=C1C=C(Cl)C=C2	Alkaloids	Tryptophan alkaloids	Simple indole alkaloids	CYT	moderate cytotoxic activity against T24 bladder carcinoma cells = 50% reduction of proliferation capacity.	Trondheimsfjorden, Norway	63.9192	10.1051	450	https://doi.org/10.1038/srep42382	2017	-			sediment	Y
Bacteria	Bacteria	Actinobacteria	Actinobacteria	Actinomycetales	Streptomycetaceae	Streptomyces	Streptomyces sp.	MP131-18	-	lycogarubin C	COC(=O)C1=C(C2=CNC3=C2C=CC=C3)C(=C(N1)C(=O)OC)C1=CNC2=C1C=CC=C2	Alkaloids	Tryptophan alkaloids	Simple indole alkaloids	CYT	moderate cytotoxic activity against T24 bladder carcinoma cells = 100% reduction of proliferation capacity.	Trondheimsfjorden, Norway	63.9192	10.1051	450	https://doi.org/10.1038/srep42382	2017	-			sediment	Y
Bacteria	Bacteria	Actinobacteria	Actinobacteria	Actinomycetales	Streptomycetaceae	Streptomyces	Streptomyces sp.	M-207	CMNPD28468	lobophorin K	C[C@@H](C[C@H](C)[C@@H]([C@H]1C=C[C@H]2/C(/C)=C/C[C@@H](/C(/C)=C/[C@@H]3C=C(CO)[C@H](C)C[C@]3(C(O)=C34)OC4=O)O[C@@H](C[C@]4(C)NO)O[C@H](C)[C@@H]4NC(OC)=O)O[C@@H](C[C@H]4O[C@@H](C[C@H]5O)O[C@@H](C)[C@@H]5O[C@H](C[C@H]5O)O[C@@H](C)[C@@H]5OC)O[C@@H](C)[C@@H]4O)[C@H]1[C@]2(C)C3=O	Polyketides	Macrolides	Spirotetronate macrolides	AB, CYT, AT	cytotoxic activity with IC50 values of 23.0, 34.0, and 6.3 µM against a human breast adenocarcinoma cell line (MCF-7), a human pancreatic carcinoma cell line (MiaPaca-2), and a human immortalized hepatocyte cell line (THLE-2), respectively. Lobophorin K also displayed moderate and selective antibiotic activity against pathogenic Gram-positive bacteria S. aureus EPI1167 MSSA (MIC = 40 - 80 ug/mL)	TP Station, Cantabrian Sea	43.55	-3.806	1800	https://doi.org/10.3390/md15050144	2017	N	associated with deep-sea coral Lophelia pertusa		biology, coral derived (Lophelia pertusa), seafloor	Y
Bacteria	Bacteria	Actinobacteria	Actinobacteria	Actinomycetales	Streptomycetaceae	Streptomyces	Streptomyces sp.	NHF165	L29696	actinonin	CCCCCC(CC(NO)=O)C(NC(C(C)C)C(N1C(CO)CCC1)=O)=O	Amino acids and Peptides	Small peptides	Dipeptides	CYT	inhibited VaPDF activity in a dose-dependent manner (IC50 = 6.94 μM). IC50 on V. anguillarum cell viability was 2.85 μM	South China Sea	11.98	118.5	2488	https://doi.org/10.3389/fmicb.2016.01467	2016	N			sediment	Y
Bacteria	Bacteria	Actinobacteria	Actinobacteria	Actinomycetales	Streptomycetaceae	Streptomyces	Streptomyces sp.	NHF165	L29697	(1S,4S,10R,12R)-12-[3-[[(3S,8aR)-1,4-dioxo-2,3,6,7,8,8a-hexahydropyrrolo[1,2-a]pyrazin-3-yl]methyl]-1H-indol-5-yl]-2,8,19-triazapentacyclo[10.7.0.02,10.04,8.013,18]nonadeca-13,15,17-triene-3,9-dione	O=C([C@@H]1N2CCC1)N[C@@H](Cc1c[nH]c3c1cc([C@]1(C[C@@H]4C(N5[C@H]6CCC5)=O)c(cccc5)c5N[C@H]1N4C6=O)cc3)C2=O	Amino acids and Peptides	Oligopeptides	Cyclic peptides	-	n/A	South China Sea	11.98	118.5	2488	https://doi.org/10.3389/fmicb.2016.01467	2016	N			sediment	Y
Bacteria	Bacteria	Actinobacteria	Actinobacteria	Actinomycetales	Streptomycetaceae	Streptomyces	Streptomyces sp.	NTK 937	L20114	caboxamycin	OC(c1c2nc(-c(cccc3)c3O)oc2ccc1)=O	N/A	N/A	N/A	CYT, AB, AF, AI, anti-enzyme	moderate cytotoxic growth inhibitory activity (μg ml−1) against AGS, hepatocellular carcinoma (Hep G2) and breast carcinoma cells (MCF7): 7.5, 7.4 and 7.3 GI50 respectively. (positive control (UK-1) = 1.9, 2.4 and 3.5) anti-enzyme/antiinflammatory a weak inhibitor of bovine brain PDE enzyme (IC50=148 μM) and only slightly inhibited human PDE-4B2 (IC50=1.46 mM) antibiotic activity against the Gram…	Canary Islands	27.04	-18.48	3814	https://doi.org/10.1038/ja.2008.24	2009	N			sediment, core	Y
Bacteria	Bacteria	Actinobacteria	Actinobacteria	Actinomycetales	Streptomycetaceae	Streptomyces	Streptomyces sp.	NTK 935	CMNPD20754	benzoxacystol	CC(N[C@@H](CSC(c(cc(cc1OC2=C)OC)c1NC2=O)=O)C(O)=O)=O	N/A	N/A	N/A	anti-enzyme, CYT, AP	weak antiproliferative activity against the mouse fibroblast cell line NIH-3T3 at a concentration of 50 μM (18% inhibition) Inhibitory activity against glycogen synthase kinase 3β (GSK-3β) and inhibited the recombinant enzyme in an in vitro enzyme activity assay with an IC50=1.35 μM±0.15 μM. GSK-3β is a key regulator of numerous signaling pathways and thus has emerged as a prominent target for th…	Atlantic Ocean	27.04	-18.48	3814	https://doi.org/10.1038/ja.2011.26	2011	N	Isolations were made from the turbidite fraction of the core (0–38 cm below the surface of the sediment), which was deposited approximately 1000 years ago		sediment, core	Y
Bacteria	Bacteria	Actinobacteria	Actinobacteria	Actinomycetales	Streptomycetaceae	Streptomyces	Streptomyces sp.	OPMA00071	L150	JBIR-150	CC(CC/C=C(\C)/CC/C=C(\C)/CCC=C(C)C)(C=C)NC=O	Terpenoids	Sesquiterpenoids	Farnesane sesquiterpenoids	CYT	cytotoxicity against human malignant mesothelioma MESO-1 and human T-lymphoma Jurkat cells [5], with IC50 values of 2.3 and 0.90 μM, respectively, and weak cytotoxic effects against human ovarian adenocarcinoma SKOV-3 at a concentration of 100 μM.	Okinawa prefecture, Japan	26.5887	128.229	N/A	https://doi.org/10.1038/s41429-017-0010-2	2018	N			sediment	Y
Bacteria	Bacteria	Actinobacteria	Actinobacteria	Actinomycetales	Streptomycetaceae	Streptomyces	Streptomyces sp.	OUCMDZ-3118	-	3-Hydroxyholyrine A (1)	C[C@@H]1O[C@H](C[C@@H](N)[C@H]1O)N1C2=CC=C(O)C=C2C2=C3C(=O)NCC3=C3C(NC4=CC=CC=C34)=C12	Alkaloids	Tryptophan alkaloids	Carbazole alkaloids	CYT, AT, anti-enzyme	weak/moderate cytotoxicity against the A549, K562 and MCF-7 cell lines with IC50 values of 0.51, 5 and 7.2 μM, respectively. potent cytotoxic activity than that of the clinically used etoposide at 48 h with the IC50 values of 1.7 μM and 4.3 μM in AGS and MKN45 cells. Whereas, IC50 at 48 h of etoposide in AGS and MKN45 cells were 8.6 μM and >20 μM. - induced apoptotic cell death by inhibiting topo…	South China Sea	15.6	114.4	2061	https://doi.org/10.3390/md16050168	2018	-			sediment	Y
Bacteria	Bacteria	Actinobacteria	Actinobacteria	Actinomycetales	Streptomycetaceae	Streptomyces	Streptomyces sp.	OUCMDZ-3118	CMNPD30141	3-hydroxy-K252d (3)	C[C@@H]([C@@H]([C@H]([C@H]1O)O)O)OC1n1c2c3[nH]c(cccc4)c4c3c(CNC3=O)c3c2c2c1ccc(O)c2	Alkaloids	Tryptophan alkaloids	Carbazole alkaloids	CYT, AT	moderate cytotoxicity against the A549 and MCF-7 cell lines with IC50 values of 1.2 μM, 1.6 μM, respectively.	South China Sea	15.6	114.4	2061	https://doi.org/10.3390/md16050168	2018	N	positive control adriamycin (IC50), was tested against the A549, K562, and MCF-7 cell lines with IC50 values of 0.15 ± 0.03, 0.26 ± 0.07, and 0.21 ± 0.06 μM, respectively.		sediment	Y
Bacteria	Bacteria	Actinobacteria	Actinobacteria	Actinomycetales	Streptomycetaceae	Streptomyces	Streptomyces sp.	OUCMDZ-3159	L36945	streptolactam A	C[C@@H](CNC(/C=C(/C=C/C(/C)=C/C=C/[C@H]([C@@H]([C@@H]1O)O)O)\O)=O)/C=C/C=C/C=C(\C)/C=C/C=C\C1=O	Amino acids and Peptides	Macrolides	Macrolide lactams	AF	selective antifungal activity against Candida albicans ATCC 10231 with MIC = 10.4 μM	South Mid-Atlantic Ridge	-15.17	-13.36	2782	https://doi.org/10.3390/md19010013	2020	N			sediment, ridge	Y
Bacteria	Bacteria	Actinobacteria	Actinobacteria	Actinomycetales	Streptomycetaceae	Streptomyces	Streptomyces sp.	OUCMDZ-3159	L36946	streptolactam B	C[C@@H](CNC(CC(/C=C/C(/C)=C/[C@H]1[C@@H]2[C@H]([C@@H]([C@@H]3O)O)O)=O)=O)/C=C/C=C/C=C(\C)/C=C\[C@@H]1[C@H]2C3=O	Amino acids and Peptides	Macrolides	Macrolide lactams	-	N/A	South Mid-Atlantic Ridge	-15.17	-13.36	2782	https://doi.org/10.3390/md19010013	2020	N			sediment, ridge	Y
Bacteria	Bacteria	Actinobacteria	Actinobacteria	Actinomycetales	Streptomycetaceae	Streptomyces	Streptomyces sp.	OUCMDZ-3159	L36947	streptolactam C	C[C@@H](CNC(CC(/C=C/C(/C)=C/C=C1)=O)=O)[C@@H]([C@H](/C=C/C=C(\C)/C=C/C=C\C([C@H]2O)=O)O)O[C@@H]2[C@@H]1O	Amino acids and Peptides	Macrolides	Macrolide lactams	AF	selective antifungal activity against Candida albicans ATCC 10231 with MIC = 10.16.14 μM	South Mid-Atlantic Ridge	-15.17	-13.36	2782	https://doi.org/10.3390/md19010013	2020	N			sediment, ridge	Y
Bacteria	Bacteria	Actinobacteria	Actinobacteria	Actinomycetales	Streptomycetaceae	Streptomyces	Streptomyces sp.	SCSIO ZS0520	L38883	actinopyrone E (1)	C[C@@H](C/C=C/C(/C)=C/[C@H](C)[C@@H](/C(/C)=C/C)O)/C=C/C(O1)=C(C)C(O)=C(C)C1=O	Polyketides	Linear polyketides	Open-chain polyketides	-	N/A	Okinawa trough	25.56	125	1039	https://doi.org/10.1021/acs.jnatprod.1c00901	2021	N			hydrothermal vent deposit	Y
Bacteria	Bacteria	Actinobacteria	Actinobacteria	Actinomycetales	Streptomycetaceae	Streptomyces	Streptomyces sp.	SCSIO ZS0520	L38884	PM050463 (2)	C[C@@H](C/C=C/C(/C)=C/[C@H](C)[C@@H](/C(/C)=C/C)O)/C=C/C(OC(OC)=C1C)=C(C)C1=O	Polyketides	Linear polyketides	Open-chain polyketides	-	N/A	Okinawa trough	25.56	125	1039	https://doi.org/10.1021/acs.jnatprod.1c00901	2021	-			hydrothermal vent deposit	Y
Bacteria	Bacteria	Actinobacteria	Actinobacteria	Actinomycetales	Streptomycetaceae	Streptomyces	Streptomyces sp.	SCSIO ZS0520	L38885	actinoketone (3)	CCC(/C=C/[C@@H](C)C/C=C/C(/C)=C/[C@H](C)[C@@H](/C(/C)=C/C)O)=O	Polyketides	Linear polyketides	Open-chain polyketides	-	N/A	Okinawa trough	25.56	125	1039	https://doi.org/10.1021/acs.jnatprod.1c00901	2021	N			hydrothermal vent deposit	Y
Bacteria	Bacteria	Actinobacteria	Actinobacteria	Actinomycetales	Streptomycetaceae	Streptomyces	Streptomyces sp.	SCSIO ZS0520	L38890	actinopyrone F (4)	C[C@@H](C/C=C/C(/C)=C\[C@H](C)[C@@H](/C(/C)=C/C)O)/C=C/C(OC(OC)=C1C)=C(C)C1=O	Polyketides	Linear polyketides	Open-chain polyketides	-	N/A	Okinawa trough	25.56	125	1039	https://doi.org/10.1021/acs.jnatprod.1c00901	2021	N			hydrothermal vent deposit	Y
Bacteria	Bacteria	Actinobacteria	Actinobacteria	Actinomycetales	Streptomycetaceae	Streptomyces	Streptomyces sp.	SCSIO ZS0520	L38891	actinopyrone D (5)	C[C@@H](C/C=C/C(/C)=C/[C@H](C)[C@@H](/C(/C)=C/C)O)/C=C\C(OC(OC)=C1C)=C(C)C1=O	Polyketides	Linear polyketides	Open-chain polyketides	-	N/A	Okinawa trough	25.56	125	1039	https://doi.org/10.1021/acs.jnatprod.1c00901	2021	-			hydrothermal vent deposit	Y
Bacteria	Bacteria	Actinobacteria	Actinobacteria	Actinomycetales	Streptomycetaceae	Streptomyces	Streptomyces sp.	SCSIO ZS0520	L38892	PM050511 (6)	C[C@@H](C/C=C/C(/C)=C/[C@H](C)[C@@H](/C(/C)=C/C)O[C@@H]([C@@H]([C@H]1O)O)O[C@H](CO)[C@H]1O)/C=C/C(OC(OC)=C1C)=C(C)C1=O	Polyketides	Linear polyketides	Open-chain polyketides	CYT	cytotoxicity against MDA-MB-231, HT-29, Huh7, NCI-H460, A549, and MDA-MB-435 cell lines (IC50 = 1, 2.22, 1.18, 0.66, 0.75 and 0.26 uM)	Okinawa trough	25.56	125	1039	https://doi.org/10.1021/acs.jnatprod.1c00901	2021	-			hydrothermal vent deposit	Y
Bacteria	Bacteria	Actinobacteria	Actinobacteria	Actinomycetales	Streptomycetaceae	Streptomyces	Streptomyces sp.	SCSIO ZS0520	-	seco-salinomycin	N/A	N/A	N/A	N/A	AB, AF, AV, CYT, anticoccidiosis	Biocox®, Sacox®, Salinomax®trade name used in cattle and poultry feeds. inhibit the growth of culture-adapted bloodstream forms of T. brucei (clone 427-221a) in vitro at sub-micromolar concentration (Gi50 = 2.4), excellent inhibitory activity not only against planktonic Gram(+) bacterial cells, but also towards select strains of methicillin-resistant staphylococci with the MIC values of 1–4 µg mL…	Okinawa Trough	25.49	125	1039	https://doi.org/10.3390/md20060393	2022	-		BA: https://doi.org/10.1016/j.ejmech.2018.12.057, https://doi.org/10.1016/j.ejmech.2019.05.031, https://doi.org/10.1016/j.bmcl.2020.127062, https://doi.org/10.1016/j.ejmech.2019.01.035	hydrothermal vent deposit	Y
Bacteria	Bacteria	Actinobacteria	Actinobacteria	Actinomycetales	Streptomycetaceae	Streptomyces	Streptomyces sp.	SCSIO ZS0520	L39253	seco-salinomycin A	CC[C@H]([C@@H]1O[C@@H]([C@@H](C)[C@@H]([C@H](C)C([C@H](CC)[C@H]2OC(/C=C\C([C@](CC3)(O)O[C@]3(C)[C@@H](CC3)O[C@@H](C)[C@]3(CC)O)=O)=C(C)C[C@@H]2C)=O)O)[C@@H](C)CC1)C(O)=O	Polyketides	Polyethers	Polyether ionophores	-	N/A	Okinawa Trough	25.49	125	1039	https://doi.org/10.3390/md20060393	2022	N			hydrothermal vent deposit	Y
Bacteria	Bacteria	Actinobacteria	Actinobacteria	Actinomycetales	Streptomycetaceae	Streptomyces	Streptomyces sp.	SCSIO ZS0520	L39254	seco-salinomycin B	CC[C@H]([C@@H]1O[C@@H]([C@@H](C)[C@@H]([C@H](C)C([C@H](CC)[C@H]2OC(/C=C\C([C@@](CC3)(O)O[C@]3(C)[C@@H](CC3)O[C@@H](C)[C@]3(CC)O)=O)=C(C)C[C@@H]2C)=O)O)[C@@H](C)CC1)C(O)=O	Polyketides	Polyethers	Polyether ionophores	-	N/A	Okinawa Trough	25.49	125	1039	https://doi.org/10.3390/md20060393	2022	N			hydrothermal vent deposit	Y
Bacteria	Bacteria	Actinobacteria	Actinobacteria	Actinomycetales	Streptomycetaceae	Streptomyces	Streptomyces sp.	SCSIO ZS0520	L39255	seco-salinomycin C	CC[C@H]([C@@H]1O[C@@H]([C@@H](C)[C@@H]([C@H](C)C([C@H](CC)[C@H]2OC(/C=C/C=O)=C(C)C[C@@H]2C)=O)O)[C@@H](C)CC1)C(O)=O	Polyketides	Linear polyketides	Open-chain polyketides	-	N/A	Okinawa Trough	25.49	125	1039	https://doi.org/10.3390/md20060393	2022	N			hydrothermal vent deposit	Y
Bacteria	Bacteria	Actinobacteria	Actinobacteria	Actinomycetales	Streptomycetaceae	Streptomyces	Streptomyces sp.	SCSIO ZS0520	L39256	seco-salinomycin D	CCC[C@H](C)[C@@H]([C@@H](CC)C([C@@H](C)[C@H]([C@H](C)[C@@H]([C@@H](C)CC1)O[C@H]1[C@@H](CC)C(O)=O)O)=O)OC(/C=C/C=C(/CC[C@@](C)([C@@H](CC1)O[C@@H](C)[C@]1(CC)O)O)\O)=O	Polyketides	Linear polyketides	Open-chain polyketides	-	N/A	Okinawa Trough	25.49	125	1039	https://doi.org/10.3390/md20060393	2022	N			hydrothermal vent deposit	Y
Bacteria	Bacteria	Actinobacteria	Actinobacteria	Actinomycetales	Streptomycetaceae	Streptomyces	Streptomyces sp.	SCSIO ZS0520	L39257	seco-salinomycin E	CCC[C@H](C)[C@@H]([C@@H](CC)C([C@@H](C)[C@H]([C@H](C)[C@@H]([C@@H](C)CC1)O[C@H]1[C@@H](CC)C(O)=O)O)=O)OC(/C=C/C=C(\CC[C@@](C)([C@@H](CC1)O[C@@H](C)[C@]1(CC)O)O)/O)=O	Polyketides	Linear polyketides	Open-chain polyketides	-	N/A	Okinawa Trough	25.49	125	1039	https://doi.org/10.3390/md20060393	2022	N			hydrothermal vent deposit	Y
Bacteria	Bacteria	Actinobacteria	Actinobacteria	Actinomycetales	Streptomycetaceae	Streptomyces	Streptomyces sp.	SCSIO ZS0520	L39258	minipyrone	CC(C)CCC(O1)=CC(OC)=CC1=O	Polyketides	Cyclic polyketides	2-pyrone derivatives	-	N/A	Okinawa Trough	25.49	125	1039	https://doi.org/10.3390/md20060393	2022	N			hydrothermal vent deposit	Y
Bacteria	Bacteria	Actinobacteria	Actinobacteria	Actinomycetales	Streptomycetaceae	Streptomyces	Streptomyces sp.	SCSIO 03032	CMNPD21959	spiroindimicin A (1)	COC(c1c([C@@]2(c(cc(cc3)Cl)c3N=C2)c(c2c(cc3)[nH]cc2-2)c3Cl)c2c(C(OC)=O)[nH]1)=O	Alkaloids	N/A	N/A	-	N/A	Bay of Bengal	9.988	88	3412	https://doi.org/10.1021/ol301343n	2012	N			sediment	Y
Bacteria	Bacteria	Actinobacteria	Actinobacteria	Actinomycetales	Streptomycetaceae	Streptomyces	Streptomyces sp.	SCSIO 03032	CMNPD21960	spiroindimicin B (2)	CN(C[C@@]1(c2c(C(OC)=O)[nH]cc2-2)c3c2c(cc(cc2)Cl)c2[nH]3)c(cc2)c1cc2Cl	Alkaloids	Tryptophan alkaloids	N/A	CYT, AT	moderate cytotoxic activities against B16, H460, CCRF-CEM: IC50 = 5, 12, 4 μg/mL, respectively, which are comparable to those of 50-hydroxy-staurosporin (2, 8, 5 μg/mL)	Bay of Bengal	9.988	88	3412	https://doi.org/10.1021/ol301343n	2012	N			sediment	Y
Bacteria	Bacteria	Actinobacteria	Actinobacteria	Actinomycetales	Streptomycetaceae	Streptomyces	Streptomyces sp.	SCSIO 03032	CMNPD21961	spiroindimicin C (3)	COC(c1c([C@@]2(c(cc(cc3)Cl)c3NC2)c2c-3c(cc(cc4)Cl)c4[nH]2)c3c[nH]1)=O	Alkaloids	Tryptophan alkaloids	N/A	CYT, AT	moderate cytotoxic activity against HepG2 and H460 with IC50 = 6 and 15μg/mL, which are comparable to those of 50-hydroxy-staurosporin (8, and 8 μg/mL)	Bay of Bengal	9.988	88	3412	https://doi.org/10.1021/ol301343n	2012	N			sediment	Y
Bacteria	Bacteria	Actinobacteria	Actinobacteria	Actinomycetales	Streptomycetaceae	Streptomyces	Streptomyces sp.	SCSIO 03032	CMNPD21962	spiroindimicin D (4)	CN(C[C@@]12c([nH]c(cc3)c4cc3Cl)c4-c3c(C(OC)=O)[nH]c(C(OC)=O)c13)c(cc1)c2cc1Cl	Alkaloids	Tryptophan alkaloids	N/A	CYT, AT	moderate cytotoxic activity against HepG2, B16, and H460: IC50 = 22, 20, 18 μg/mL, which are comparable to those of 50-hydroxy-staurosporin (8, 2, and 8 μg/mL)	Bay of Bengal	9.988	88	3412	https://doi.org/10.1021/ol301343n	2012	N			sediment	Y
Bacteria	Bacteria	Actinobacteria	Actinobacteria	Actinomycetales	Streptomycetaceae	Streptomyces	Streptomyces sp.	SCSIO 03032	-	lynamicin A (5)	COC(=O)C1=C(C(=CN1)C1=CNC2=C1C=C(Cl)C=C2)C1=CNC2=C1C=C(Cl)C=C2	Alkaloids	Tryptophan alkaloids	Simple indole alkaloids	AB	*antibacterial activity against Micrococcus luteus ML01 Ju1m, Staphylococcus aureus ATCC 29213 and six clinic strains of methicillin-resistant Staphylococcus aureus (MRSA) isolated from human and pig (991, 1862, 669A, A2, GCQ6P012P and GDE4P037P, MIC: 0.25, 1, 4, 2, 2, 2, 4 and 4 μg/mL.	Bay of Bengal, Indian Ocean	9.98833	87.995	3412	https://doi.org/10.1021/ol301343n	2012	-		BA: https://doi.org/10.1038/s41429-020-0307-4	sediment	Y
Bacteria	Bacteria	Actinobacteria	Actinobacteria	Actinomycetales	Streptomycetaceae	Streptomyces	Streptomyces sp.	SCSIO 03032	-	lynamicin D (6)	COC(=O)C1=C(C2=CNC3=C2C=C(Cl)C=C3)C(=C(N1)C(=O)OC)C1=CNC2=C1C=C(Cl)C=C2	Alkaloids	Tryptophan alkaloids	Simple indole alkaloids	AB	*antibacterial activity against Micrococcus luteus ML01 Ju1m, Staphylococcus aureus ATCC 29213 and six clinic strains of methicillin-resistant Staphylococcus aureus (MRSA) isolated from human and pig (991, 1862, 669A, A2, GCQ6P012P and GDE4P037P, MIC: 2, 4, 16, 8, 8, 8, 16 and 16 μg/mL.	Bay of Bengal, Indian Ocean	9.98833	87.995	3412	https://doi.org/10.1021/ol301343n	2012	-		BA: https://doi.org/10.1038/s41429-020-0307-4	sediment	Y
Bacteria	Bacteria	Actinobacteria	Actinobacteria	Actinomycetales	Streptomycetaceae	Streptomyces	Streptomyces sp.	SCSIO 03032	CMNPD24354	heronamide D	C/C=C/C=C/C[C@H](C[C@@H]([C@H]1[C@@H]([C@@H]2/C=C\C=C(/C)\[C@H]3[C@@H]4O)/C(/C)=C/[C@H]3C=C[C@H]4O)O)N1C2=O	Polyketides	Macrolides	Macrolide lactams	-	N/A	Bay of Bengal, Indian Ocean	9.98833	87.995	3412	https://doi.org/10.1021/np400665a	2014	N			sediment	Y
Bacteria	Bacteria	Actinobacteria	Actinobacteria	Actinomycetales	Streptomycetaceae	Streptomyces	Streptomyces sp.	SCSIO 03032	CMNPD24355	heronamide E	C/C=C/C=C/C[C@H](C[C@@H]([C@H]1/C=C/C=C(\C)/C2[C@@H]3O)/C=C/C(/C)=C/C2C=C[C@H]3O)NC1=O	Polyketides	Macrolides	Macrolide lactams	-	N/A	Bay of Bengal, Indian Ocean	9.98833	87.995	3412	https://doi.org/10.1021/np400665a	2014	N			sediment	Y
Bacteria	Bacteria	Actinobacteria	Actinobacteria	Actinomycetales	Streptomycetaceae	Streptomyces	Streptomyces sp.	SCSIO 03032	CMNPD24356	heronamide F	C/C=C/C=C/C[C@H](C/C=C/C=C(\C)/C=C/C=C\[C@H]([C@H](/C=C(\C)/C=C/C=C1)O)O)NC1=O	Polyketides	Macrolides	Macrolide lactams	CYT	The IC50 values against the cancer cell lines MCF-7, SF-268, andNCI-H460 were 15.4, 23.3, and 56.4μM, respectively.	Bay of Bengal, Indian Ocean	9.98833	87.995	3412	https://doi.org/10.1021/np400665a	2014	N			sediment	Y
Bacteria	Bacteria	Actinobacteria	Actinobacteria	Actinomycetales	Streptomycetaceae	Streptomyces	Streptomyces sp.	SCSIO 03032	-	heronamide F diacetate (3a)	C\C=C\C=C\C[C@@H]1C\C=C\C=C(/C)\C=C\C=C/[C@@H](OC(C)=O)[C@@H](OC(C)=O)\C=C(/C)\C=C\C=C\C(=O)N1	Polyketides	Macrolides	Macrolide lactams	CYT, AT	mild to weak cytotoxic activity: IC50 values of compound 3a against the cancer cell lines MCF-7, SF-268, and NCI-H460 were 15.4, 23.3, and 56.4 μM, respectively	Bay of Bengal, Indian Ocean	9.98833	87.995	3412	https://doi.org/10.1021/np400665a	2014	N			sediment	Y
Bacteria	Bacteria	Actinobacteria	Actinobacteria	Actinomycetales	Streptomycetaceae	Streptomyces	Streptomyces sp.	SCSIO 03032	L26657	indimicin A	C[C@@]1(c2cn(C)cc2-2)c(cc(cc3)Cl)c3N(C)[C@@H]1c1c2c(cc(cc2)Cl)c2[nH]1	Alkaloids	Tryptophan alkaloids	Carboline alkaloids	-	N/A	Bay of Bengal, Indian Ocean	9.98833	87.995	3412	https://doi.org/10.1021/np500362p	2014	N			sediment	Y
Bacteria	Bacteria	Actinobacteria	Actinobacteria	Actinomycetales	Streptomycetaceae	Streptomyces	Streptomyces sp.	SCSIO 03032	L26658	indimicin B	C[C@]12c(cc(cc3)Cl)c3N(C)[C@@H]2c([nH]c(cc2)c3cc2Cl)c3-c2c(C)n(C)cc12	Alkaloids	Tryptophan alkaloids	Carboline alkaloids	CYT, AT	moderate cytotoxic activity toward the MCF-7 cell line (IC50 10.0 μM)	Bay of Bengal, Indian Ocean	9.98833	87.995	3412	https://doi.org/10.1021/np500362p	2014	N			sediment	Y
Bacteria	Bacteria	Actinobacteria	Actinobacteria	Actinomycetales	Streptomycetaceae	Streptomyces	Streptomyces sp.	SCSIO 03032	L26659	indimicin C	C[C@]12c(cc(cc3)Cl)c3N(C)[C@@H]2c([nH]c(cc2)c3cc2Cl)c3-c2c(C)[nH]cc12	Alkaloids	Tryptophan alkaloids	Carboline alkaloids	-	N/A	Bay of Bengal, Indian Ocean	9.98833	87.995	3412	https://doi.org/10.1021/np500362p	2014	N			sediment	Y
Bacteria	Bacteria	Actinobacteria	Actinobacteria	Actinomycetales	Streptomycetaceae	Streptomyces	Streptomyces sp.	SCSIO 03032	L26660	indimicin D	C[C@@]1(c2c[nH]cc2-2)c(cc(cc3)Cl)c3N(C)[C@@H]1c1c2c(cc(cc2)Cl)c2[nH]1	Alkaloids	Tryptophan alkaloids	Carboline alkaloids	-	N/A	Bay of Bengal, Indian Ocean	9.98833	87.995	3412	https://doi.org/10.1021/np500362p	2014	N			sediment	Y
Bacteria	Bacteria	Actinobacteria	Actinobacteria	Actinomycetales	Streptomycetaceae	Streptomyces	Streptomyces sp.	SCSIO 03032	L26661	indimicin E	C[C@@]1(c2cn(C)cc2-c2c[nH]c(cc3)c2cc3Cl)c(cc(cc2)Cl)c2N(C)C1	Alkaloids	Tryptophan alkaloids	Simple indole alkaloids	-	N/A	Bay of Bengal, Indian Ocean	9.98833	87.995	3412	https://doi.org/10.1021/np500362p	2014	N			sediment	Y
Bacteria	Bacteria	Actinobacteria	Actinobacteria	Actinomycetales	Streptomycetaceae	Streptomyces	Streptomyces sp.	SCSIO 03032	L26662	lynamicin F	Cn1c(ccc(Cl)c2)c2c(-c2c(C(OC)=O)n(C)cc2-c2c[nH]c(cc3)c2cc3Cl)c1	Alkaloids	Tryptophan alkaloids	Simple indole alkaloids	-	N/A	Bay of Bengal, Indian Ocean	9.98833	87.995	3412	https://doi.org/10.1021/np500362p	2014	N			sediment	Y
Bacteria	Bacteria	Actinobacteria	Actinobacteria	Actinomycetales	Streptomycetaceae	Streptomyces	Streptomyces sp.	SCSIO 03032	L26663	lynamicin G	Cn1c(ccc(Cl)c2)c2c(-c2c(C(OC)=O)n(C)c(C(OC)=O)c2-c2c[nH]c(cc3)c2cc3Cl)c1	Alkaloids	Tryptophan alkaloids	Simple indole alkaloids	-	N/A	Bay of Bengal, Indian Ocean	9.98833	87.995	3412	https://doi.org/10.1021/np500362p	2014	N			sediment	Y
Bacteria	Bacteria	Actinobacteria	Actinobacteria	Actinomycetales	Streptomycetaceae	Streptomyces	Streptomyces sp.	SCSIO 03032	L29014	piericidin A1	C[C@@H]([C@H](/C(/C)=C/C)O)/C=C(\C)/C=C/CC1(C)OC1CC(NC(OC)=C1)=C(C)C1=O	Polyketides	Linear polyketides	Open-chain polyketides	CYT	piericidin A suppressed the accumulation of GRP78 protein and was also highly toxic to etoposide-resistant HT-29 cells, with IC50 values for colony formation of 6.4 and 7.7 nM	N/A	N/A	N/A	N/A	https://doi.org/10.1021/ol4034176	2014	N		BA: https://doi.org/10.1002/jcp.21308	N/A	Y
Bacteria	Bacteria	Actinobacteria	Actinobacteria	Actinomycetales	Streptomycetaceae	Streptomyces	Streptomyces sp.	SCSIO 03219	CMNPD23263	03219A (1)	[C@@H]1(CC[C@@](C2=C(CC3)[C@]([H])(CC[C@]4([H])C(=O)C)[C@]4(C)CC2)(C)[C@]3([H])C1)O	Terpenoids	Terpenoids	Pregnane steroids	-	N/A	South China Sea	8.93338	111.912	1350	https://doi.org/10.1038/ja.2013.15	2013	N			sediment	Y
Bacteria	Bacteria	Actinobacteria	Actinobacteria	Actinomycetales	Streptomycetaceae	Streptomyces	Streptomyces sp.	SCSIO 03219	L25282	cryptosporin (2)	C[C@@](CC1)([C@H](CC2)C(C)=O)[C@@H]2C(CC2)=C1[C@@](C)(CC1)[C@@H]2C[C@H]1O	Terpenoids	Steroids	Pregnane steroids	AB	antibacterial activities against methicillin-resistant Straphylococcus aureus and methicillin-resistant Straphylococcus epidermids with MIC value of 8 μg/mL	South China Sea	8.93338	111.912	1350	https://doi.org/10.1038/ja.2013.15	2013	-		BA: Zhou, J. et al. Fermentation, physico-chemical properties and anti-bacteria activity of SP-1, a naphtho-[2, 3-b]pyrandiones group antibiotics produced by strain Z-2002. J. Biol. 24, 29–31 (2007).	sediment	Y
Bacteria	Bacteria	Actinobacteria	Actinobacteria	Actinomycetales	Streptomycetaceae	Streptomyces	Streptomyces sp.	SCSIO 04496	L28551	(6R,3Z)-3-benzylidene-6-isobutyl-1-methyl piperazine-2,5-dione	CC(C)C[C@H](C(N/C1=C\c2ccccc2)=O)N(C)C1=O	Alkaloids	N/A	N/A	-	N/A	South China Sea	20.38	120	3536	https://doi.org/10.1080/14786419.2015.1045509	2016	N			sediment	Y
Bacteria	Bacteria	Actinobacteria	Actinobacteria	Actinomycetales	Streptomycetaceae	Streptomyces	Streptomyces sp.	SCSIO 10355	CMNPD23280	strepsesquitriol	C[C@@H](C[C@H]([C@@]1(C[C@H](CC2)C3(C)C)[C@@]3(C)O)O)[C@]12O	Terpenoids	Sesquiterpenoids	Zizaane sesquiterpenoids	AI	inhibitory activity against lipopolysaccharide-induced TNFα production in RAW264.7 macrophages strepsesquitriol showed moderate activity with 35.4% inhibition (p < 0.01), which was comparable to 60.6% inhibition for the positive control, N-p-tosyl-l-phenylalanine chloromethyl ketone (TPCK).	Bay of Bengal	9.9883	87.995	3412	https://doi.org/10.1021/np400923c	2013	N			sediment	Y
Bacteria	Bacteria	Actinobacteria	Actinobacteria	Actinomycetales	Streptomycetaceae	Streptomyces	Streptomyces sp.	SCSIO 11594	CMNPD25796	marangucycline A (1)	C[C@@H]([C@@H](CC1)O)O[C@H]1O[C@H]([C@@H](C)O[C@H](C1)c(c(O)c2C(c(ccc3cc(C)c4)c5c3c4O)=O)ccc2C5=O)[C@@H]1O	Polyketides	Polycyclic aromatic polyketides	Angucyclines	AB	weak antibacterial activities against Enterococcus faecalis ATCC29212 with an MIC value of 64.0 μg/mL	South China Sea	19.4764	115.463	2403	https://doi.org/10.3390/md13031304	2015	N			sediment	Y
Bacteria	Bacteria	Actinobacteria	Actinobacteria	Actinomycetales	Streptomycetaceae	Streptomyces	Streptomyces sp.	SCSIO 11594	CMNPD25797	marangucycline B (2)	C[C@H]([C@H]([C@@H](C1)O[C@H]2C3)O[C@@H]2O[C@@H](C)C3=O)O[C@H]1c(c(O)c1C(c(ccc2cc(C)c3)c4c2c3O)=O)ccc1C4=O	Polyketides	Polycyclic aromatic polyketides	Angucyclines	CYT, AT, AB	cytotoxic activity against A549, CNE2, MCF-7, HepG2, HL7702, TR with IC50 (uM) = 0.45, 0.56, 0.24, 0.43, 3.67, 7-15 respectively weak antibacterial activity against Enterococcus faecalis ATCC29212 with a MIC of 64.0 μg/mL	South China Sea	19.4764	115.463	2403	https://doi.org/10.3390/md13031304	2015	N			sediment	Y
Bacteria	Bacteria	Actinobacteria	Actinobacteria	Actinomycetales	Streptomycetaceae	Streptomyces	Streptomyces sp.	SCSIO 11594	-	dehydroxyaquayamycin (3)	C[C@H]1O[C@H](C[C@@H](O)[C@@H]1O)C1=C(O)C2=C(C=C1)C(=O)C1=C3C(O)=CC(C)=CC3=CC=C1C2=O	Polyketides	Polycyclic aromatic polyketides	Angucyclines	CYT, AB	cytotoxic activity against A549, CNE2, MCF-7, HepG2, HL7702, TR with IC50 (uM) = 16.40, 22.27, 23.65, 18.81, 49.34, 2-3 respectively weak antibacterial activity against Enterococcus faecalis ATCC29212 with a MIC of 64.0 μg/mL and is selective against MRSE shhs-E1 demonstrating an MIC of 16.0 μg/mL	South China Sea	19.4764	115.463	2403	https://doi.org/10.3390/md13031304	2015	-			sediment	Y
Bacteria	Bacteria	Actinobacteria	Actinobacteria	Actinomycetales	Streptomycetaceae	Streptomyces	Streptomyces sp.	SCSIO 11594	-	undecylprodigiosin (4)	CCCCCCCCCCCC1=NC(=CC2=C(OC)C=C(N2)C2=CC=CN2)C=C1	Alkaloids	Proline alkaloids	Prodigiosins	CYT, AT	cytotoxic activity against A549, CNE2, MCF-7, HepG2, HL7702, TR with IC50 (uM) = 0.85, 0.28, 1.11, 4.67, 12.47, 3-45 respectively	South China Sea	19.4764	115.463	2403	https://doi.org/10.3390/md13031304	2015	-			sediment	Y
Bacteria	Bacteria	Actinobacteria	Actinobacteria	Actinomycetales	Streptomycetaceae	Streptomyces	Streptomyces sp.	SCSIO 11791	L36325	dionemycin (1)	O=C(C(c1c[nH]c(cc2)c1cc2Cl)=C1c(c2c3)c[nH]c2cc(Cl)c3Cl)NC1=O	Alkaloids	Tryptophan alkaloids	Simple indole alkaloids	CYT, AT, AB	antibacterial activity against Micrococcus luteus ML01 Ju1m, Staphylococcus aureus ATCC 29213 and six clinic strains of methicillin-resistant Staphylococcus aureus (MRSA) isolated from human and pig (991, 1862, 669A, A2, GCQ6P012P and GDE4P037P, MIC: 0.5, 1, 2, 2, 2, 2, 2 and 2 μg/mL. Cytotoxic activity against human cancer cell lines MDA-MB-435, MDA-MB-231, NCI-H460, HCT-116, HepG2, and noncance…	South China Sea	16.3988	110.119	1765	https://doi.org/10.1038/s41429-020-0307-4	2020	N			sediment	Y
Bacteria	Bacteria	Actinobacteria	Actinobacteria	Actinomycetales	Streptomycetaceae	Streptomyces	Streptomyces sp.	SCSIO 11791	L36326	6-OMe-7′,7″-dichorochromopyrrolic acid (2)	COC(c1c(-c(c2ccc3)c[nH]c2c3Cl)c(-c2c[nH]c3c2cccc3Cl)c(C(O)=O)[nH]1)=O	Alkaloids	Tryptophan alkaloids	Pyrrole alkaloids	CYT, AT	antibacterial activity against Micrococcus luteus ML01 Ju1m, Staphylococcus aureus ATCC 29213 and six clinic strains of methicillin-resistant Staphylococcus aureus (MRSA) isolated from human and pig (991, 1862, 669A, A2, GCQ6P012P and GDE4P037P, MIC: 16, 3, 64, 32, 32, 32, 128 and 64 μg/mL. Cytotoxic activity against human cancer cell lines MDA-MB-435, MDA-MB-231, NCI-H460, HCT-116, HepG2, and no…	South China Sea	16.3988	110.119	1765	https://doi.org/10.1038/s41429-020-0307-4	2020	N			sediment	Y
Bacteria	Bacteria	Actinobacteria	Actinobacteria	Actinomycetales	Streptomycetaceae	Streptomyces	Streptomyces sp.	SCSIO 11791	-	Compound 3, a symmetric structure, identified as an inhibitor of protein kinase C in a German patent: Patent 90108468.1	N/A	N/A	N/A	N/A	AB	antibacterial activity against Micrococcus luteus ML01 Ju1m, Staphylococcus aureus ATCC 29213 and six clinic strains of methicillin-resistant Staphylococcus aureus (MRSA) isolated from human and pig (991, 1862, 669A, A2, GCQ6P012P and GDE4P037P, MIC: 0.5, 2, 4, 4, 4, 2, 4 and 4 μg/mL.	South China Sea	16.3988	110.119	1765	https://doi.org/10.1038/s41429-020-0307-4	2020	-			sediment	Y
Bacteria	Bacteria	Actinobacteria	Actinobacteria	Actinomycetales	Streptomycetaceae	Streptomyces	Streptomyces sp.	SCSIO 11791	-	lynamicin A (4)	COC(=O)C1=C(C(=CN1)C1=CNC2=C1C=C(Cl)C=C2)C1=CNC2=C1C=C(Cl)C=C2	Alkaloids	Tryptophan alkaloids	Simple indole alkaloids	AB	antibacterial activity against Micrococcus luteus ML01 Ju1m, Staphylococcus aureus ATCC 29213 and six clinic strains of methicillin-resistant Staphylococcus aureus (MRSA) isolated from human and pig (991, 1862, 669A, A2, GCQ6P012P and GDE4P037P, MIC: 0.25, 1, 4, 2, 2, 2, 4 and 4 μg/mL.	South China Sea	16.3988	110.119	1765	https://doi.org/10.1038/s41429-020-0307-4	2020	-	also found in strain Streptomyces sp. SCSIO 03032 - https://pubs.acs.org/doi/10.1021/ol301343n		sediment	Y
Bacteria	Bacteria	Actinobacteria	Actinobacteria	Actinomycetales	Streptomycetaceae	Streptomyces	Streptomyces sp.	SCSIO 11791	-	lynamicin B (5)	COC(=O)C1=C(C(=CN1)C1=CNC2=C1C=C(Cl)C(Cl)=C2)C1=CNC2=C1C=C(Cl)C=C2	Alkaloids	Tryptophan alkaloids	Simple indole alkaloids	CYT, AT	antibacterial activity against Micrococcus luteus ML01 Ju1m, Staphylococcus aureus ATCC 29213 and six clinic strains of methicillin-resistant Staphylococcus aureus (MRSA) isolated from human and pig (991, 1862, 669A, A2, GCQ6P012P and GDE4P037P, MIC: 0.25, 0.5, 1, 1, 2, 1, 2 and 1 μg/mL. Cytotoxic activity against human cancer cell lines MDA-MB-435, MDA-MB-231, NCI-H460, HCT-116, HepG2, and nonca…	South China Sea	16.3988	110.119	1765	https://doi.org/10.1038/s41429-020-0307-4	2020	-			sediment	Y
Bacteria	Bacteria	Actinobacteria	Actinobacteria	Actinomycetales	Streptomycetaceae	Streptomyces	Streptomyces sp.	SCSIO 11791	-	lynamicin D (6)	COC(=O)C1=C(C2=CNC3=C2C=C(Cl)C=C3)C(=C(N1)C(=O)OC)C1=CNC2=C1C=C(Cl)C=C2	Alkaloids	Tryptophan alkaloids	Simple indole alkaloids	AB	antibacterial activity against Micrococcus luteus ML01 Ju1m, Staphylococcus aureus ATCC 29213 and six clinic strains of methicillin-resistant Staphylococcus aureus (MRSA) isolated from human and pig (991, 1862, 669A, A2, GCQ6P012P and GDE4P037P, MIC: 2, 4, 16, 8, 8, 8, 16 and 16 μg/mL.	South China Sea	16.3988	110.119	1765	https://doi.org/10.1038/s41429-020-0307-4	2020	-	Positive control: Kan: kanamycin; 1, 2, 128, 64, 8, >128, 128 and >128 Van: vancomycin: 0.5, 0.5, 2, 1, 1, 1, 1 and 8 μg/mL also found in strain Streptomyces sp. SCSIO 03032 - https://pubs.acs.org/doi/10.1021/ol301343n		sediment	Y
Bacteria	Bacteria	Actinobacteria	Actinobacteria	Actinomycetales	Streptomycetaceae	Streptomyces	Streptomyces sp.	SCSIO 11791	-	Compound 7, a bis-indole pyrrole wit a PCT patent: 002039	N/A	N/A	N/A	N/A	CYT, AT	Cytotoxic activity against human cancer cell lines MDA-MB-435, MDA-MB-231, NCI-H460, HCT-116, HepG2, and noncancerous MCF10A with IC50s = 13.8, 30.4, 21.9, 8.8, 27.7 and 3.1 μM.	South China Sea	16.3988	110.119	1765	https://doi.org/10.1038/s41429-020-0307-4	2020	-			sediment	Y
Bacteria	Bacteria	Actinobacteria	Actinobacteria	Actinomycetales	Streptomycetaceae	Streptomyces	Streptomyces sp.	SCSIO 11791	-	spiroindimicin B (9)	COC(=O)C1=C2C(=CN1)C1=C(NC3=CC=C(Cl)C=C13)[C@]21CC2=CC(Cl)=CC=C2N1C	Alkaloids	Tryptophan alkaloids	Simple indole alkaloids	CYT, AT	Cytotoxic activity against human cancer cell lines MDA-MB-435, MDA-MB-231, NCI-H460, HCT-116, HepG2, and noncancerous MCF10A with IC50s = 3, 12.2, 7, 2.2, 6.7 and 3.4 μM.	South China Sea	16.3988	110.119	1765	https://doi.org/10.1038/s41429-020-0307-4	2020	-	EPI (epirubicin) was used as a positive control: 0.3, 0.9, 0.02, 0.4, 0.1 and 0.1 μM		sediment	Y
Bacteria	Bacteria	Actinobacteria	Actinobacteria	Actinomycetales	Streptomycetaceae	Streptomyces	Streptomyces sp.	SMS636	L33671	lansai E (1)	CC(C)/C=C(\C(NC1=O)=O)/N(C)C1=O	Alkaloids	Pseudoalkaloids	N/A	-	N/A	South China Sea	15.63	114.67	3000	https://doi.org/10.3390/md17030186	2019	N			sediment	Y
Bacteria	Bacteria	Actinobacteria	Actinobacteria	Actinomycetales	Streptomycetaceae	Streptomyces	Streptomyces sp.	SMS636	L33672	lansai F (2)	CN(C(/C(/NC1=O)=C\c2ccccc2)=O)C1=O	Alkaloids	Pseudoalkaloids	N/A	-	N/A	South China Sea	15.63	114.67	3000	https://doi.org/10.3390/md17030186	2019	N			sediment	Y
Bacteria	Bacteria	Actinobacteria	Actinobacteria	Actinomycetales	Streptomycetaceae	Streptomyces	Streptomyces sp.	SMS636	-	1-N-methyl-(E,Z)-albonoursin (4)	CC(C)C=C1N(C)C(=O)\C(NC1=O)=C\C1=CC=CC=C1	Alkaloids	Peptide alkaloids	Simple diketopiperazine alkaloids	AB	moderate antibacterial activities against Staphylococcus aureus and methicillin resistant S. aureus (MRSA) with Minimum Inhibitory Concentration (MIC) values of 12.5 and 25 μg/mL, respectively	South China Sea	15.63	114.67	3000	https://doi.org/10.3390/md17030186	2019	-			sediment	Y
Bacteria	Bacteria	Actinobacteria	Actinobacteria	Actinomycetales	Streptomycetaceae	Streptomyces	Streptomyces sp.	SMS636	-	streptonigrin (6)	COC1=CC=C(C(O)=C1OC)C1=C(N)C(=NC(C(O)=O)=C1C)C1=NC2=C(C=C1)C(=O)C(OC)=C(N)C2=O	Alkaloids	Nicotinic acid alkaloids	Pyridine alkaloids	AB	significant antibacterial activities against S. aureus, MRSA and Bacillus Calmette-Guérin (BCG) with MIC values of 0.78, 0.78 and 1.25 μg/mL, respectively	South China Sea	15.63	114.67	3000	https://doi.org/10.3390/md17030186	2019	-			sediment	Y
Bacteria	Bacteria	Actinobacteria	Actinobacteria	Actinomycetales	Streptomycetaceae	Streptomyces	Streptomyces sp.	SY1965	L35830	streptothiazolidine A	CC(NC[C@H]1N(C)[C@@H]([C@H](CO)NC(c(cccc2)c2OC)=O)SC1)=O	Alkaloids	Tryptophan alkaloids	N/A	AF	antifungal activity against Candida albicans with MIC = 47 g/mL	Mariana Trench	11.3333	142.192	11000	https://doi.org/10.3390/md18080385	2020	N			sediment	Y
Bacteria	Bacteria	Actinobacteria	Actinobacteria	Actinomycetales	Streptomycetaceae	Streptomyces	Streptomyces sp.	SY1965	L35831	streptodiketopiperazines A	CN([C@@H](Cc1ccccc1)C(NC1=C)=O)C1=O	Amino acids and Peptides	Peptide alkaloids	N/A	AF	antifungal activity against Candida albicans with MIC = 42 g/mL	Mariana Trench	11.3333	142.192	11000	https://doi.org/10.3390/md18080385	2020	N			sediment	Y
Bacteria	Bacteria	Actinobacteria	Actinobacteria	Actinomycetales	Streptomycetaceae	Streptomyces	Streptomyces sp.	SY1965	L35832	streptodiketopiperazines B	CN([C@H](Cc1ccccc1)C(NC1=C)=O)C1=O	Amino acids and Peptides	Peptide alkaloids	N/A	AF	antifungal activity against Candida albicans with MIC = 42 g/mL	Mariana Trench	11.3333	142.192	11000	https://doi.org/10.3390/md18080385	2020	N			sediment	Y
Bacteria	Bacteria	Actinobacteria	Actinobacteria	Actinomycetales	Streptomycetaceae	Streptomyces	Streptomyces sp.	SY1965	L35833	(S)-1-(3-ethylphenyl)-1,2-ethanediol	CCc1cccc([C@@H](CO)O)c1	N/A	N/A	N/A	-	N/A	Mariana Trench	11.3333	142.192	11000	https://doi.org/10.3390/md18080385	2020	N			sediment	Y
Bacteria	Bacteria	Actinobacteria	Actinobacteria	Actinomycetales	Streptomycetaceae	Streptomyces	Streptomyces sp.	SY2111	L40311	streptonaphthyridine A (1)	C[C@H](C(N1)=Cc(ccnc2)c2C1=O)O	Alkaloids	Nicotinic acid alkaloids	Pyridine alkaloids	CYT, AP, AT	antiproliferative activity against human glioma U87MG and U251 cells with IC50 values of 7.9 ± 1.3 and 13.4 ± 2.7 µM,	Mariana Trench	11.35	142.2	11000	https://doi.org/10.1080/14786419.2021.1981315	2021	N			sediment	Y
Bacteria	Bacteria	Actinobacteria	Actinobacteria	Actinomycetales	Streptomycetaceae	Streptomyces	Streptomyces sp.	SY2111	-	monomethylsulochrin (7)	COC(=O)C1=CC(O)=CC(OC)=C1C(=O)C1=C(O)C=C(C)C=C1OC	Polyketides	Aromatic polyketides	Benzophenones	CYT, AP, AT	antiproliferative activity against human glioma U87MG and U251 cells with IC50 values of 0.6 and 0.1 µM (stronger activity than that of the control drug DOX (IC50: 0.6 µM for U87MG cells and 3.9 µM for U251 cells).	Mariana Trench	11.35	142.2	11000	https://doi.org/10.1080/14786419.2021.1981315	2021	-			sediment	Y
Bacteria	Bacteria	Actinobacteria	Actinobacteria	Actinomycetales	Streptomycetaceae	Streptomyces	Streptomyces sp.	TP-A0873	L27611	4-hydroxy-10-methylundec-2-en-1,4-olide (1)	CC(C)CCCCC[C@@H](C=C1)OC1=O	N/A	N/A	N/A	anti-diabetic	Induced activation of PPARα and PPARγ transcription: 1.00 and 0.25 at a concentration of 100 μM (relative potency to positive controls WY-14643 and troglitazone for a and y respectively) (peroxisome proliferator-activated receptors (PPARs) - targets for the treatment of dyslipidemia, diabetes, and the cardiovascular disorders associated with obesity and the metabolic syndrome.)	Toyama Bay, Japan	37.2938	137.337	731	https://doi.org/10.1038/ja.2014.151	2015	N			water column	Y
Bacteria	Bacteria	Actinobacteria	Actinobacteria	Actinomycetales	Streptomycetaceae	Streptomyces	Streptomyces sp.	TP-A0873	L27612	4-hydroxy-10-methyldodec-2-en-1,4-olide (2)	CC[C@H](C)CCCCC[C@@H](C=C1)OC1=O	N/A	N/A	N/A	anti-diabetic	Induced activation of PPARα and PPARγ transcription: 1.58 and 0.45 at a concentration of 100 μM (relative potency to positive controls WY-14643 and troglitazone for a and y respectively) (peroxisome proliferator-activated receptors (PPARs) - targets for the treatment of dyslipidemia, diabetes, and the cardiovascular disorders associated with obesity and the metabolic syndrome.)	Toyama Bay, Japan	37.2938	137.337	731	https://doi.org/10.1038/ja.2014.151	2015	N			water column	Y
Bacteria	Bacteria	Actinobacteria	Actinobacteria	Actinomycetales	Streptomycetaceae	Streptomyces	Streptomyces sp.	YB104	L33195	inthomycin B	CC(C)([C@@H](/C(/C)=C\C=C\C=C\Cc1cnco1)O)C(N)=O	Polyketides	N/A	N/A	Industrial	industrial-producing strain of inthomycins	South Atlantic Ocean	-19.57	-11.97	2699	https://doi.org/10.1007/s00284-018-1469-1	2018	N			sediment	Y
Bacteria	Bacteria	Actinobacteria	Actinobacteria	Actinomycetales	Streptomycetaceae	Streptomyces	Streptomyces sp.	12A35	CMNPD23277	lobophorin H (1)	C[C@@H](C[C@H](C)[C@@H]([C@H]1C=C[C@H]2/C(/C)=C/C[C@@H](/C(/C)=C/[C@@H]([C@@](C[C@H]3C)(C(O)=C45)OC5=O)C=C3C=O)O[C@@H](C[C@]3(C)[N+]([O-])=O)O[C@H](C)[C@@H]3NC(OC)=O)O[C@@H](C[C@H]3O[C@@H](C[C@@H]5O)O[C@H](C)[C@H]5O[C@H](C[C@H]5O)O[C@@H](C)[C@@H]5OC)O[C@@H](C)[C@@H]3O)[C@H]1[C@]2(C)C4=O	Polyketides	Macrolides	Spirotetronate macrolides	AB	antibacterial activity against B. subtilis CMCC63501: MIC = 1.57 μg/mL moderate activities against Staphylococcus aureus ATCC29213: MIC = 50 μg/mL (positive control, ampicillin = 1.57 and 3.13 μg/mL)	South China Sea	17.9988	111.603	2134	https://doi.org/10.3390/md11103891	2013	N			sediment	Y
Bacteria	Bacteria	Actinobacteria	Actinobacteria	Actinomycetales	Streptomycetaceae	Streptomyces	Streptomyces sp.	12A35	CMNPD23278	lobophorin I (2)	C[C@@H](C[C@H](C)[C@@H]([C@H]1C=C[C@H]2/C(/C)=C/C[C@@H](/C(/C)=C/[C@@H]3C=C(CO)[C@H](C)C[C@]3(C(O)=C34)OC4=O)O[C@@H](C[C@]4(C)[N+]([O-])=O)O[C@H](C)[C@@H]4NC(OC)=O)O[C@@H](C[C@H]4O)O[C@@H](C)[C@@H]4O)[C@H]1[C@]2(C)C3=O	Polyketides	Macrolides	Spirotetronate macrolides	AB	antibacterial activity against B. subtilis CMCC63501: MIC = 50 μg/mL	South China Sea	17.9988	111.603	2134	https://doi.org/10.3390/md11103891	2013	N			sediment	Y
Bacteria	Bacteria	Actinobacteria	Actinobacteria	Actinomycetales	Streptomycetaceae	Streptomyces	Streptomyces sp.	12A35	-	O-β-kijanosyl-(1→17)-kijanolide (3)	[H][C@]12C=C[C@@]3([H])\C(C)=C\C[C@H](O[C@H]4C[C@@](C)([C@@H](NOC(C)=O)[C@@H](C)O4)N(=O)=O)\C(C)=C\[C@]4([H])C=C(CO)[C@H](C)C[C@]44OC(=O)C(=C4O)C(=O)[C@@]3(C)[C@]1([H])[C@@H](C)C[C@H](C)[C@@H]2O	Polyketides	Macrolides	Spirotetronate macrolides	AB	antibacterial activity against B. subtilis CMCC63501: MIC = 50 μg/mL	South China Sea	17.9988	111.603	2134	https://doi.org/10.3390/md11103891	2013	-			sediment	Y
Bacteria	Bacteria	Actinobacteria	Actinobacteria	Actinomycetales	Streptomycetaceae	Streptomyces	Streptomyces sp.	12A35	-	lobophorin B (4)	[H][C@]12C=C[C@@]3([H])\C(C)=C\C[C@H](O[C@H]4C[C@@](C)([C@@H](NOC(C)=O)[C@@H](C)O4)N(=O)=O)\C(C)=C\[C@]4([H])C=C(CO)[C@H](C)C[C@]44OC(=O)C(=C4O)C(=O)[C@@]3(C)[C@]1([H])[C@@H](C)C[C@H](C)[C@@H]2O[C@H]1C[C@@H](O[C@H]2C[C@@H](O)[C@@H](O[C@@H]3C[C@@H](O)[C@@H](OC)[C@H](C)O3)[C@H](C)O2)[C@@H](O)[C@H](C)O1	Polyketides	Macrolides	Spirotetronate macrolides	AB	antibacterial activity against B. subtilis CMCC63501: MIC = 3.13 μg/mL moderate activities against Staphylococcus aureus ATCC29213: MIC = 100 μg/mL (positive control, ampicillin = 1.57 and 3.13 μg/mL)	South China Sea	17.9988	111.603	2134	https://doi.org/10.3390/md11103891	2013	-			sediment	Y
Bacteria	Bacteria	Actinobacteria	Actinobacteria	Actinomycetales	Streptomycetaceae	Streptomyces	Streptomyces sp.	12A35	-	lobophorin F (5)	[H][C@@]12C=C(C)[C@H](C)C[C@]11OC(=O)C(=C1O)C(=O)[C@]1(C)[C@@]([H])(C=C[C@]3([H])[C@@H](O[C@H]4C[C@@H](O[C@H]5C[C@@H](O)[C@@H](O)[C@H](C)O5)[C@@H](O)[C@H](C)O4)[C@@H](C)C[C@H](C)[C@@]13[H])\C(C)=C\C[C@H](O[C@H]1C[C@@](C)([C@@H](NOC(C)=O)[C@@H](C)O1)N(=O)=O)\C(C)=C\2	Polyketides	Macrolides	Spirotetronate macrolides	AB	antibacterial activity against B. subtilis CMCC63501: MIC = 6.25 μg/mL moderate activities against Staphylococcus aureus ATCC29213: MIC = 6.25 μg/mL (positive control, ampicillin = 1.57 and 3.13 μg/mL)	South China Sea	17.9988	111.603	2134	https://doi.org/10.3390/md11103891	2013	-			sediment	Y
Bacteria	Bacteria	Actinobacteria	Actinobacteria	Actinomycetales	Streptomycetaceae	Streptomyces	Streptomyces sp.	SCSIO 01127	-	lobophorin E (1)	C[C@@]1(C[C@H](O[C@H]2CC=C(C)[C@@H]3C=C[C@H]4[C@@H]([C@@H](C)C[C@H](C)[C@@H]4O[C@H]4C[C@@H](O[C@H]5C[C@@H](O)[C@@H](O[C@@H]6C[C@@H](O)[C@@H](OC)[C@H](C)O6)[C@H](C)O5)[C@@H](O)[C@H](C)O4)[C@]3(C)C(O)=C3C(=O)[C@@]4(C[C@@H](C)C(C)=C[C@H]4C=C2C)OC3=O)O[C@H](C)[C@@H]1NC(=O)OC)[N+]([O-])=O |c:58,t:71|	Polyketides	Macrolides	Spirotetronate macrolides	AB	antibacterial activity against B. thuringensis SCSIO BT01 with MIC value of 8 μg ml−1	South China Sea	8.93338	111.912	1350	https://doi.org/10.1038/ja.2011.78	2011	N			sediment	Y
Bacteria	Bacteria	Actinobacteria	Actinobacteria	Actinomycetales	Streptomycetaceae	Streptomyces	Streptomyces sp.	SCSIO 01127	-	lobophorin F (2)	C[C@H]1C[C@@H]([C@@H]([C@@H]2[C@@H]1[C@]3([C@@H](C=C2)/C(=C\C[C@@H](/C(=C\[C@@H]4C=C([C@@H](C[C@@]45C(=C(C3=O)C(=O)O5)O)C)C)/C)O[C@@H]6CC([C@H]([C@H](O6)C)NC(=O)OC)(C)[N+](=O)[O-])/C)C)O[C@H]7C[C@H](C([C@@H](O7)C)O)O[C@@H]8C[C@H]([C@H]([C@@H](O8)C)O)O)C	Polyketides	Macrolides	Spirotetronate macrolides	CYT, AT, AB	cytotoxic activities with IC50 of 6.82, 2.93 and 3.16 μM against SF-268, MCF-7 and NCI-H460, respectively. antibacterial activities against B. thuringensis SCSIO BT01, Staphylococcus aureus ATCC 29213 and Enterococcus faecalis ATCC 29212 with MIC values of 2, 8 and 8 μg ml−1	South China Sea	8.93338	111.912	1350	https://doi.org/10.1038/ja.2011.78	2011	N			sediment	Y
Bacteria	Bacteria	Actinobacteria	Actinobacteria	Actinomycetales	Streptomycetaceae	Streptomyces	Streptomyces sp.	SCSIO 01127	-	lobophorin A (3)	COC(=O)NC1C(C)OC(CC1(C)N)O[C@H]6C\C=C(/C)[C@@H]8/C=C\[C@@H]9[C@@H](OC4CC(OC3CC(O)C(OC2CC(O)C(OC)C(C)O2)C(C)O3)C(O)C(C)O4)[C@@H](C)C[C@H](C)[C@H]9[C@]8(C)C(=O)\C5=C(\O)[C@]7(OC5=O)C[C@@H](C)C(\CO)=C/[C@H]7/C=C6\C	Polyketides	Macrolides	Spirotetronate macrolides	AB	antibacterial activity against B. thuringensis SCSIO BT01 with MIC value of 8 μg ml−1	South China Sea	8.93338	111.912	1350	https://doi.org/10.1038/ja.2011.78	2011	-			sediment	Y
Bacteria	Bacteria	Actinobacteria	Actinobacteria	Actinomycetales	Streptomycetaceae	Streptomyces	Streptomyces sp.	SCSIO 01127	-	lobophorin B (4)	C[C@H]1C[C@@H](C2C([C@H]1OC3CC(C(C(O3)C)O)OC4CC(C(C(O4)C)OC5CC(C(C(O5)C)OC)O)O)C=C[C@@H]\6[C@]2(C(=O)C7=C([C@@]8(C[C@H](C(=C[C@H]8/C=C(/[C@H](C/C=C6\C)OC9CC(C(C(O9)C)NC(=O)OC)(C)[N+](=O)[O-])\C)CO)C)OC7=O)O)C)C	Polyketides	Macrolides	Spirotetronate macrolides	CYT, AT, AB	cytotoxic activities with IC50 of 18.3, 5.84 and 26.6 μM against SF-268, MCF-7 and NCI-H460, respectively. antibacterial activity against B. thuringensis SCSIO BT01 with MIC value of 2 μg ml−1	South China Sea	8.93338	111.912	1350	https://doi.org/10.1038/ja.2011.78	2011	-			sediment	Y
Bacteria	Bacteria	Actinobacteria	Actinobacteria	Actinomycetales	Streptomycetaceae	Streptomyces	Streptomyces sp.	B1751	N/A	urauchimycin C	CC[C@@H]1[C@@H](O)[C@H](C)OC(=O)[C@@H](NC(=O)C2=C(O)C(NC=O)=CC=C2)[C@@H](C)OC1=O	Polyketides	Macrolides	Antimycins	-	N/A	Shetland Islands	59	0	N/A	https://doi.org/10.1515/znb-2006-0312	2014	N			sediment	Y
Bacteria	Bacteria	Actinobacteria	Actinobacteria	Actinomycetales	Streptomycetaceae	Streptomyces	Streptomyces sp.	B1751	N/A	urauchimycin D	C[C@H]([C@H]([C@H](C)OC([C@H]([C@@H](C)O1)NC(c(cccc2NC=O)c2O)=O)=O)O)C1=O	Polyketides	Macrolides	Antimycins	CYT, AB	moderate activity in the agar diffusion test againstBacillus subtilisandB. brevis(11 mm inhibition zone),Mucor miehei(11 mm),Escherichia coli (11 mm)andStaphylococcus aureus(18 mm) at concentrationsof 20 μg per paper disk. Weak cytotoxic activities to-wards MCF-7 cells and HeLa S3 cells were observedwith LD50ranging between 20 and 30 μg/ml. Jurkatand Hep G2 cells were only affected at higher conc…	Shetland Islands	59	0	N/A	https://doi.org/10.1515/znb-2006-0312	2014	N			sediment	Y
Bacteria	Bacteria	Actinobacteria	Actinobacteria	Actinomycetales	Streptomycetaceae	Streptomyces	Streptomyces antibioticus	OUCT16-23	L38769	filipin VI (1)	C[C@@H](C/C=C/C=C/C=C/C=C/C=C/[C@H](C[C@@H](C[C@@H](C[C@@H](C[C@@H](C[C@@H](C[C@@H](C1)O)O)O)O)O)O)O)OC1=O	Polyketides	Macrolides	Polyene macrolides	-	N/A	Indian Ocean	2.286	83.87	4495	https://doi.org/10.1021/acs.jnatprod.1c00952	2022	N			sediment	N
Bacteria	Bacteria	Actinobacteria	Actinobacteria	Actinomycetales	Streptomycetaceae	Streptomyces	Streptomyces antibioticus	OUCT16-23	L38770	filipin VII (2)	C[C@@H](C/C=C/C=C/C=C/C=C/C=C(\C)/[C@H](C[C@@H](C[C@@H](C[C@@H](C[C@@H](C[C@@H](C[C@@H](C1)O)O)O)O)O)O)O)OC1=O	Polyketides	Macrolides	Polyene macrolides	-	N/A	Indian Ocean	2.286	83.87	4495	https://doi.org/10.1021/acs.jnatprod.1c00952	2022	N			sediment	N
Bacteria	Bacteria	Actinobacteria	Actinobacteria	Actinomycetales	Streptomycetaceae	Streptomyces	Streptomyces antibioticus	OUCT16-23	L38771	filipin VIII (3)	C[C@@H](C(/C=C/C=C/C=C/C=C/C=C(\C)/[C@H](C[C@@H](C[C@@H](C[C@@H](C[C@@H](C[C@@H](C[C@@H](C1)O)O)O)O)O)O)O)O)OC1=O	Polyketides	Macrolides	Polyene macrolides	-	N/A	Indian Ocean	2.286	83.87	4495	https://doi.org/10.1021/acs.jnatprod.1c00952	2022	N			sediment	N
Bacteria	Bacteria	Actinobacteria	Actinobacteria	Actinomycetales	Streptomycetaceae	Streptomyces	Streptomyces antibioticus	OUCT16-23	-	chainin (4)	CCCC[C@@H]1[C@@H](O)C[C@@H](O)C[C@@H](O)C[C@@H](O)C[C@@H](O)C[C@@H](O)C[C@H](O)\C(C)=C\C=C\C=C\C=C\C=C\[C@H](O)[C@@H](C)OC1=O	Polyketides	Macrolides	Polyene macrolides	AF	antifungal activity, growth inhibition against Candida albicans with MIC = 6.25 μg/mL	Indian Ocean	2.286	83.87	4495	https://doi.org/10.1021/acs.jnatprod.1c00952	2022	-			sediment	N
Bacteria	Bacteria	Actinobacteria	Actinobacteria	Actinomycetales	Streptomycetaceae	Streptomyces	Streptomyces antibioticus	OUCT16-23	L38772	filipin IX (5)	CCCCCC([C@H](C[C@H](C[C@H](C[C@H](C[C@H](C[C@H](C[C@@H](/C(/C)=C/C=C/C=C/C=C/C=C/C([C@H](C)O1)O)O)O)O)O)O)O)O)C1=O	Polyketides	Macrolides	Polyene macrolides	AF	antifungal activity, growth inhibition against Candida albicans with MIC = 3.13 μg/mL	Indian Ocean	2.286	83.87	4495	https://doi.org/10.1021/acs.jnatprod.1c00952	2022	N			sediment	N
Bacteria	Bacteria	Actinobacteria	Actinobacteria	Actinomycetales	Streptomycetaceae	Streptomyces	Streptomyces antibioticus	OUCT16-23	L38773	filipin X (6)	CC(C)CCC([C@H](C[C@H](C[C@H](C[C@H](C[C@H](C[C@H](C[C@@H](/C=C/C=C/C=C/C=C/C=C/C([C@H](C)O1)O)O)O)O)O)O)O)O)C1=O	Polyketides	Macrolides	Polyene macrolides	-	N/A	Indian Ocean	2.286	83.87	4495	https://doi.org/10.1021/acs.jnatprod.1c00952	2022	N			sediment	N
Bacteria	Bacteria	Actinobacteria	Actinobacteria	Actinomycetales	Streptomycetaceae	Streptomyces	Streptomyces antibioticus	OUCT16-23	L38774	filipin XI (7)	CC(C)CCC([C@H](C[C@H](C[C@H](C[C@H](C[C@H](C[C@H](C[C@@H](/C(/C)=C/C=C/C=C/C=C/C=C/C([C@H](C)O1)O)O)O)O)O)O)O)O)C1=O	Polyketides	Macrolides	Polyene macrolides	AF	antifungal activity, growth inhibition against Candida albicans with MIC = 3.13 μg/mL	Indian Ocean	2.286	83.87	4495	https://doi.org/10.1021/acs.jnatprod.1c00952	2022	N			sediment	N
Bacteria	Bacteria	Actinobacteria	Actinobacteria	Actinomycetales	Streptomycetaceae	Streptomyces	Streptomyces antibioticus	OUCT16-23	L38775	filipin XII (8)	CC(C)CCCC([C@H](C[C@H](C[C@H](C[C@H](C[C@H](C[C@H](C[C@@H](/C(/C)=C/C=C/C=C/C=C/C=C/C([C@H](C)O1)O)O)O)O)O)O)O)O)C1=O	Polyketides	Macrolides	Polyene macrolides	AF	antifungal activity, growth inhibition against Candida albicans with MIC = 1.56 μg/mL	Indian Ocean	2.286	83.87	4495	https://doi.org/10.1021/acs.jnatprod.1c00952	2022	N			sediment	N
Bacteria	Bacteria	Actinobacteria	Actinobacteria	Actinomycetales	Streptomycetaceae	Streptomyces	Streptomyces antibioticus	OUCT16-23	-	filipin II (9)	[H][C@@]1(CCCCCC)[C@@H](O)C[C@@H](O)C[C@@H](O)C[C@@H](O)C[C@@H](O)C[C@@H](O)C[C@H](O)\C(C)=C\C=C\C=C\C=C\C=C\[C@H](O)[C@@H](C)OC1=O	Polyketides	Macrolides	Polyene macrolides	AF	antifungal activity, growth inhibition against Candida albicans with MIC = 1.56 μg/mL	Indian Ocean	2.286	83.87	4495	https://doi.org/10.1021/acs.jnatprod.1c00952	2022	-			sediment	N
Bacteria	Bacteria	Actinobacteria	Actinobacteria	Actinomycetales	Streptomycetaceae	Streptomyces	Streptomyces antibioticus	OUCT16-23	-	filipin III (10)	N/A	N/A	N/A	N/A	AF	antifungal activity, growth inhibition against Candida albicans with MIC = 12.5 μg/mL	Indian Ocean	2.286	83.87	4495	https://doi.org/10.1021/acs.jnatprod.1c00952	2022	-			sediment	N
Bacteria	Bacteria	Actinobacteria	Actinobacteria	Actinomycetales	Streptomycetaceae	Streptomyces	Streptomyces antibioticus	OUCT16-23	L38776	filipin XIII (11)	C[C@@H](C/C=C/C=C/C=C/C=C/C=C(\C)/[C@H](C[C@@H](C[C@@H](C[C@@H](C[C@@H](C[C@@H](C1)O)O)O)O)O)O)OC1=O	Polyketides	Macrolides	Polyene macrolides	-	N/A	Indian Ocean	2.286	83.87	4495	https://doi.org/10.1021/acs.jnatprod.1c00952	2022	N			sediment	N
Bacteria	Bacteria	Actinobacteria	Actinobacteria	Actinomycetales	Streptomycetaceae	Streptomyces	Streptomyces antibioticus	OUCT16-23	L38777	filipin XIV (12)	CCCCCC[C@@H]([C@H](C[C@H](C[C@H](C[C@H](C[C@H](C[C@H](C[C@H](C[C@@H](/C(/C)=C/C=C/C=C/C=C/C=C/C([C@H](C)O1)O)O)O)O)O)O)O)O)O)C1=O	Polyketides	Macrolides	Polyene macrolides	-	N/A	Indian Ocean	2.286	83.87	4495	https://doi.org/10.1021/acs.jnatprod.1c00952	2022	N			sediment	N
Bacteria	Bacteria	Actinobacteria	Actinobacteria	Actinomycetales	Streptomycetaceae	Streptomyces	Streptomyces argenteolus		L40371	argenteolide A	CC[C@H](C)C[C@@]([C@@]1(O)O[C@@]2(C)[C@@H]([C@H](C(C)=C3)/C(/C)=C/C[C@H](CO[C@@H]([C@@H]([C@H]4O)O)O[C@H](CO)[C@H]4O)OC(C[C@H](CN4)O)=O)[C@]3(C)O[C@H]2C1)(C4=O)O	Polyketides	Macrolides	Glycosides	CYT, AB	cytotoxicities against A549, p388, and Hela human carcinoma cell lines (IC50 = 28.8, 31.5 and 25.2) as well as antibacterial activities against Staphlococcus aureus and Escherichia coli ATCC25922 (MIC = 11.6 and 15.7 ug/ML)	Mariana and Parece Vela Basin	15	137	N/A	https://doi.org/10.1021/acs.orglett.2c03290	2022	N	"deep sea sediment"		sediment	N
Bacteria	Bacteria	Actinobacteria	Actinobacteria	Actinomycetales	Streptomycetaceae	Streptomyces	Streptomyces argenteolus		L40372	argenteolide B	CC[C@H](C)C[C@@](C(C[C@H]([C@@](C)(/C=C(/C)\[C@H](/C(/C)=C/C(/C)=C/C[C@H](CO[C@@H]([C@@H]([C@H]1O)O)O[C@H](CO)[C@H]1O)OC(C[C@H](CN1)O)=O)O)O)O)=O)(C1=O)O	Polyketides	Macrolides	Glycosides	CYT, AB	cytotoxicities against A549, p388, and Hela human carcinoma cell lines (IC50 = 46.5, 40.8 and 37.5) as well as antibacterial activities against Staphlococcus aureus and Escherichia coli ATCC25922 (MIC = 21 and 27.9 ug/ML)	Mariana and Parece Vela Basin	15	137	N/A	https://doi.org/10.1021/acs.orglett.2c03290	2022	N	positive control: adriamycin = 2.3, 0.3 and 3.8 uM		sediment	N
Bacteria	Bacteria	Actinobacteria	Actinobacteria	Actinomycetales	Streptomycetaceae	Streptomyces	Streptomyces atratus	SCSIO ZH16	L33503	atratumycin	CC(C)C[C@H](C(N[C@H](Cc(cc1)ccc1O)C(O[C@H](C)[C@@H](C(N[C@@H](CO)C(N[C@@H](Cc1c[nH]c2c1cccc2)C(N[C@H](CC(N)=O)C(N[C@@H]([C@H](c1ccccc1)O)C(N(CCC1)[C@@H]1C(N[C@H](C(C)C)C(NC1)=O)=O)=O)=O)=O)=O)=O)NC(/C=C/c2c(C)cccc2)=O)=O)=O)NC1=O	Amino acids and peptides	Oligopeptides	Cyclic peptides	AB	antibacterial activity against Mycobacteria tuberculosis H37Ra and H37Rv with MICs of 3.8 and 14.6 μM, respectively.	South China Sea	20.38	120	3536	https://doi.org/10.1021/acs.orglett.9b00208	2019	N			sediment	N
Bacteria	Bacteria	Actinobacteria	Actinobacteria	Actinomycetales	Streptomycetaceae	Streptomyces	Streptomyces atratus	SCSIO ZH16	L35553	ilamycin G	CC(C)C[C@@H](C(N[C@@H](C/C=C/C)C(N[C@@H](Cc1cn([C@@](C)(CO)C=C)c2c1cccc2)C(N(C)[C@@H](CC(C)C)C(N[C@@H](Cc(cc1)cc([N+]([O-])=O)c1O)C(N[C@@H](C)C(N(C)[C@H]1C[C@H](C)C(O)=O)=O)=O)=O)=O)=O)=O)NC1=O	Amino acids and peptides	Oligopeptides	Cyclic peptides	AB	antibacterial activity/antitubercular activities against Mycobacterium tuberculosis H37Rv with MIC = 9.5 uM	South China Sea	20.4017	113.173	3536	https://doi.org/10.1021/acs.jnatprod.0c00151	2020	N			sediment	N
Bacteria	Bacteria	Actinobacteria	Actinobacteria	Actinomycetales	Streptomycetaceae	Streptomyces	Streptomyces atratus	SCSIO ZH16	L35554	ilamycin H	CC(C)C[C@@H](C(N[C@@H](C/C=C/C)C(N[C@@H](Cc1cn(C(C)(C)C=C)c2c1cccc2)C(N(C)[C@@H](CC(C)C)C(N[C@@H](Cc(cc1)cc([N+]([O-])=O)c1O)C(N[C@@H](C)C(N(C)[C@H]1C[C@@H](CO)C(O)=O)=O)=O)=O)=O)=O)=O)NC1=O	Amino acids and peptides	Oligopeptides	Cyclic peptides	AB	antibacterial activity/antitubercular activities against Mycobacterium tuberculosis H37Rv with MIC = 9.5 uM	South China Sea	20.4017	113.173	3536	https://doi.org/10.1021/acs.jnatprod.0c00151	2020	N			sediment	N
Bacteria	Bacteria	Actinobacteria	Actinobacteria	Actinomycetales	Streptomycetaceae	Streptomyces	Streptomyces atratus	SCSIO ZH16	L35555	ilamycin I	CC(C)C[C@@H](C(N[C@@H](C/C=C/C)C(N[C@@H](Cc1cn(C(C)(C)C=C)c2c1cccc2)C(N(C)[C@@H](CC(C)C)C(N[C@@H](Cc(cc1)cc([N+]([O-])=O)c1O)C(N[C@@H](C)C(N(C)[C@H]1CC(CO)CO)=O)=O)=O)=O)=O)=O)NC1=O	Amino acids and peptides	Oligopeptides	Cyclic peptides	AB	antibacterial activity/antitubercular activities against Mycobacterium tuberculosis H37Rv with MIC = 1.2 uM	South China Sea	20.4017	113.173	3536	https://doi.org/10.1021/acs.jnatprod.0c00151	2020	N			sediment	N
Bacteria	Bacteria	Actinobacteria	Actinobacteria	Actinomycetales	Streptomycetaceae	Streptomyces	Streptomyces atratus	SCSIO ZH16	L35556	ilamycin J	CC(C)C[C@@H](C(N[C@@H](C/C=C/C)C(N[C@@H](Cc1cn([C@@](C)(CO)C=C)c2c1cccc2)C(N(C)[C@@H](CC(C)C)C(N[C@@H](Cc(cc1)cc([N+]([O-])=O)c1O)C(N[C@@H](C)C(N(C)[C@H]1C[C@H](C)[C@H]2O)=O)=O)=O)=O)=O)=O)N2C1=O	Amino acids and peptides	Oligopeptides	Cyclic peptides	AB	antibacterial activity/antitubercular activities against Mycobacterium tuberculosis H37Rv with MIC = 0.0096 uM	South China Sea	20.4017	113.173	3536	https://doi.org/10.1021/acs.jnatprod.0c00151	2020	N			sediment	N
Bacteria	Bacteria	Actinobacteria	Actinobacteria	Actinomycetales	Streptomycetaceae	Streptomyces	Streptomyces atratus	SCSIO ZH16	L35557	ilamycin K	CC(C)C[C@@H](C(N[C@@H](C/C=C/C)C(N[C@@H](Cc1cn([C@@](C)(CO)C=C)c2c1cccc2)C(N(C)[C@@H](CC(C)C)C(N[C@@H](Cc(cc1)cc([N+]([O-])=O)c1O)C(N[C@@H](C)C(N(C)[C@H]1C[C@](C)([C@H]2O)O)=O)=O)=O)=O)=O)=O)N2C1=O	Amino acids and peptides	Oligopeptides	Cyclic peptides	AB	antibacterial activity/antitubercular activities against Mycobacterium tuberculosis H37Rv with MIC = 1.4 uM	South China Sea	20.4017	113.173	3536	https://doi.org/10.1021/acs.jnatprod.0c00151	2020	N			sediment	N
Bacteria	Bacteria	Actinobacteria	Actinobacteria	Actinomycetales	Streptomycetaceae	Streptomyces	Streptomyces atratus	SCSIO ZH16	L35558	ilamycin L	CC(C)C[C@@H](C(N[C@@H](C/C=C/C)C(N[C@@H](Cc1cn([C@@](C)(CO)C=C)c2c1cccc2)C(N(C)[C@@H](CC(C)C)C(N[C@@H](Cc(cc1)cc([N+]([O-])=O)c1O)C(N[C@@H](C)C(N(C)[C@H]1C[C@](C)(C(O)=O)O)=O)=O)=O)=O)=O)=O)NC1=O	Amino acids and peptides	Oligopeptides	Cyclic peptides	AB	antibacterial activity/antitubercular activities against Mycobacterium tuberculosis H37Rv with MIC = 0.24	South China Sea	20.4017	113.173	3536	https://doi.org/10.1021/acs.jnatprod.0c00151	2020	N			sediment	N
Bacteria	Bacteria	Actinobacteria	Actinobacteria	Actinomycetales	Streptomycetaceae	Streptomyces	Streptomyces atratus	SCSIO ZH16	L35559	ilamycin M	CC(C)C[C@@H](C(N[C@@H](C/C=C/C)C(N[C@@H](Cc1cn(C(C)(C)C=C)c2c1cccc2)C(N(C)[C@@H](CC(C)C)C(N[C@@H](Cc(cc1)cc([N+]([O-])=O)c1O)C(N[C@@H](C)C(N(C)[C@H]1C[C@](C)(CO)O)=O)=O)=O)=O)=O)=O)NC1=O	Amino acids and peptides	Oligopeptides	Cyclic peptides	AB	antibacterial activity/antitubercular activities against Mycobacterium tuberculosis H37Rv with MIC = 2.3 uM	South China Sea	20.4017	113.173	3536	https://doi.org/10.1021/acs.jnatprod.0c00151	2020	N			sediment	N
Bacteria	Bacteria	Actinobacteria	Actinobacteria	Actinomycetales	Streptomycetaceae	Streptomyces	Streptomyces atratus	SCSIO ZH16	L35560	ilamycin N	CC(C)C[C@@H](C(N[C@@H](C/C=C/C)C(N[C@@H](Cc1cn(C(C)(C)C=C)c2c1cccc2)C(N(C)[C@@H](CC(C)C)C(N[C@@H](Cc(cc1)cc(NC=O)c1O)C(N[C@@H](C)C(N(C)[C@H]1C[C@H](C)C(O)=O)=O)=O)=O)=O)=O)=O)NC1=O	Amino acids and peptides	Oligopeptides	Cyclic peptides	AB	antibacterial activity/antitubercular activities against Mycobacterium tuberculosis H37Rv with MIC = 9.6 uM	South China Sea	20.4017	113.173	3536	https://doi.org/10.1021/acs.jnatprod.0c00151	2020	N			sediment	N
Bacteria	Bacteria	Actinobacteria	Actinobacteria	Actinomycetales	Streptomycetaceae	Streptomyces	Streptomyces atratus	SCSIO ZH16	L35561	ilamycin O	CC(C)C[C@@H](C(N[C@@H](C/C=C/C)C(N[C@@H](Cc1cn(C(C)(C)C=C)c2c1cccc2)C(N(C)[C@@H](CC(C)C)C(N[C@@H](Cc(cc1)ccc1O)C(N[C@@H](C)C(N(C)[C@H]1C[C@H](C)C(O)=O)=O)=O)=O)=O)=O)=O)NC1=O	Amino acids and peptides	Oligopeptides	Cyclic peptides	AB	antibacterial activity/antitubercular activities against Mycobacterium tuberculosis H37Rv with MIC = 10 uM	South China Sea	20.4017	113.173	3536	https://doi.org/10.1021/acs.jnatprod.0c00151	2020	N			sediment	N
Bacteria	Bacteria	Actinobacteria	Actinobacteria	Actinomycetales	Streptomycetaceae	Streptomyces	Streptomyces atratus	SCSIO ZH16	L35562	ilamycin P	CC(C)C[C@@H](C(N[C@@H](C/C=C/C)C(N[C@@H](Cc1cn(C(C)(C)C=C)c2c1cccc2)C(N(C)[C@@H](CC(C)C)C(N[C@@H](Cc(cc1)cc([N+]([O-])=O)c1O)C(N[C@@H](C)C(N(C)[C@H]1C[C@@H](CO)[C@H]2O)=O)=O)=O)=O)=O)=O)N2C1=O	Amino acids and peptides	Oligopeptides	Cyclic peptides	AB	antibacterial activity/antitubercular activities against Mycobacterium tuberculosis H37Rv with MIC = 1.4 uM	South China Sea	20.4017	113.173	3536	https://doi.org/10.1021/acs.jnatprod.0c00151	2020	N			sediment	N
Bacteria	Bacteria	Actinobacteria	Actinobacteria	Actinomycetales	Streptomycetaceae	Streptomyces	Streptomyces atratus	SCSIO ZH16	L35563	ilamycin Q	CC(C)C[C@@H](C(N[C@@H](C/C=C/C)C(N[C@@H](Cc1cn(C(C)(C)C=C)c2c1cccc2)C(N(C)[C@@H](CC(C)C)C(N[C@@H](Cc(cc1)cc([N+]([O-])=O)c1O)C(N[C@@H](C)C(N(C)[C@H]1CCS(C)=O)=O)=O)=O)=O)=O)=O)NC1=O	Amino acids and peptides	Oligopeptides	Cyclic peptides	AB	antibacterial activity/antitubercular activities against Mycobacterium tuberculosis H37Rv with MIC = 1.4 uM	South China Sea	20.4017	113.173	3536	https://doi.org/10.1021/acs.jnatprod.0c00151	2020	N			sediment	N
Bacteria	Bacteria	Actinobacteria	Actinobacteria	Actinomycetales	Streptomycetaceae	Streptomyces	Streptomyces atratus	SCSIO ZH16	L35564	ilamycin R	CC(C)C[C@@H](C(N[C@@H](C/C=C/C)C(N[C@@H](Cc1cn(C(C)(C)C=C)c2c1cccc2)C(N(C)[C@@H](CC(C)C)C(N[C@@H](Cc1cccc([N+]([O-])=O)c1)C(N[C@@H](C)C(N(C)[C@H]1C[C@H](C)[C@H]2OC)=O)=O)=O)=O)=O)=O)N2C1=O	Amino acids and peptides	Oligopeptides	Cyclic peptides	AB	antibacterial activity/antitubercular activities against Mycobacterium tuberculosis H37Rv with MIC = 1.2 uM	South China Sea	20.4017	113.173	3536	https://doi.org/10.1021/acs.jnatprod.0c00151	2020	N			sediment	N
Bacteria	Bacteria	Actinobacteria	Actinobacteria	Actinomycetales	Streptomycetaceae	Streptomyces	Streptomyces atratus	SCSIO ZH16	-	ilamycin E1	CC=CC[C@@H]1NC(=O)[C@H](CC(C)C)N2[C@H](O)[C@@H](C)C[C@H](N(C)C(=O)[C@H](C)NC(=O)[C@H](CC3=CC=C(O)C(=C3)N(=O)=O)NC(=O)[C@H](CC(C)C)N(C)C(=O)[C@H](CC3=CN(C4=CC=CC=C34)C(C)(C)C=C)NC1=O)C2=O	Amino acids and peptides	Oligopeptides	Cyclic peptides	AB	antibacterial activity/antitubercular activities against Mycobacterium tuberculosis H37Rv with MIC = 0.0098 uM	South China Sea	20.4017	113.173	3536	https://doi.org/10.1021/acs.jnatprod.0c00151	2020	-			sediment	N
Bacteria	Bacteria	Actinobacteria	Actinobacteria	Actinomycetales	Streptomycetaceae	Streptomyces	Streptomyces atratus	SCSIO ZH16	-	ilamycin F	CC=CC[C@@H]1NC(=O)[C@H](CC(C)C)NC(=O)[C@H](C[C@H](C)C(O)=O)N(C)C(=O)[C@H](C)NC(=O)[C@H](CC2=CC=C(O)C(=C2)N(=O)=O)NC(=O)[C@H](CC(C)C)N(C)C(=O)[C@H](CC2=CN(C3=CC=CC=C23)C(C)(C)C=C)NC1=O	Amino acids and peptides	Oligopeptides	Cyclic peptides	AB	antibacterial activity/antitubercular activities against Mycobacterium tuberculosis H37Rv with MIC = 1.2 uM	South China Sea	20.4017	113.173	3536	https://doi.org/10.1021/acs.jnatprod.0c00151	2020	-			sediment	N
Bacteria	Bacteria	Actinobacteria	Actinobacteria	Actinomycetales	Streptomycetaceae	Streptomyces	Streptomyces atratus	SCSIO ZH16	L32548	ilamycin B1 (1)	CC(C)C[C@@H](C(N[C@@H](C/C=C/C)C(N[C@@H](Cc1cn(C(C)(C)C=C)c2c1cccc2)C(N(C)[C@@H](CC(C)C)C(N[C@@H](Cc(cc1)cc([N+]([O-])=O)c1O)C(N[C@@H](C)C(N(C)[C@H]1CC(C)C)=O)=O)=O)=O)=O)=O)NC1=O	Amino acids and Peptides	Oligopeptides	Cyclic peptides	AB, CYT, AT	anti-mycobacterial activities against M. smegmatis MC2 155 and M. tuberculosis H37Rv (MIC = >126.5 and 98.9 μM) weak cytotoxic activity against cell lines HeLa, HepG2, A549, CNE2, MCF7, L02, Huvec-12: IC50 = >50 μM	South China Sea	20.38	120	3536	https://doi.org/10.1038%2Fs41467-017-00419-5	2017	N	positive controls, Kanamycin and Rifampin show MICs of 1.7 and 0.3 respectively.		sediment	N
Bacteria	Bacteria	Actinobacteria	Actinobacteria	Actinomycetales	Streptomycetaceae	Streptomyces	Streptomyces atratus	SCSIO ZH16	L32549	ilamycin B2 (2)	CC(C)C[C@@H](C(N[C@@H](C/C=C/C)C(N[C@@H](Cc1cn(C(C)(C)[C@@H]2OC2)c2c1cccc2)C(N(C)[C@@H](CC(C)C)C(N[C@@H](Cc(cc1)cc([N+]([O-])=O)c1O)C(N[C@@H](C)C(N(C)[C@H]1CC(C)C)=O)=O)=O)=O)=O)=O)NC1=O	Amino acids and Peptides	Oligopeptides	Cyclic peptides	AB, CYT, AT	anti-mycobacterial activities against M. smegmatis MC2 155 and M. tuberculosis H37Rv (MIC = >124.5 and 2.4 μM) weak/moderate cytotoxic activity against cell lines HeLa, HepG2, A549, CNE2, MCF7, L02, Huvec-12: IC50 = 7.1, 8.9, 13.8, 24.5, 17.4, 24.6 and 18.6 μM	South China Sea	20.38	120	3536	https://doi.org/10.1038%2Fs41467-017-00419-5	2017	N	positive controls, Dox and Cis show MICs of 0.98 1.2 3.4 3.6 3.4 13 34.3 and 5.2 2.5 9.3 12.9 14.09 22.7 34.5 μM		sediment	N
Bacteria	Bacteria	Actinobacteria	Actinobacteria	Actinomycetales	Streptomycetaceae	Streptomyces	Streptomyces atratus	SCSIO ZH16	L32550	ilamycin C1 (3)	CC(C)C[C@@H](C(N[C@@H](C/C=C/C)C(N[C@@H](Cc1cn(C(C)(C)[C@@H]2OC2)c2c1cccc2)C(N(C)[C@@H](CC(C)C)C(N[C@@H](Cc(cc1)cc([N+]([O-])=O)c1O)C(N[C@@H](C)C(N(C)[C@H]1C[C@H](C)[C@H]2O)=O)=O)=O)=O)=O)=O)N2C1=O	Amino acids and Peptides	Oligopeptides	Cyclic peptides	AB, CYT, AT	anti-mycobacterial activities against M. smegmatis MC2 155 and M. tuberculosis H37Rv (MIC = 0.12 and 9.6 μM) moderate cytotoxic activity against cell lines HeLa, HepG2, A549, CNE2, MCF7, L02, Huvec-12: IC50 = 3.3, 3.2, 3.5, 6.8, 4.5, 7.4 and 33.8 μM	South China Sea	20.38	120	3536	https://doi.org/10.1038%2Fs41467-017-00419-5	2017	N			sediment	N
Bacteria	Bacteria	Actinobacteria	Actinobacteria	Actinomycetales	Streptomycetaceae	Streptomyces	Streptomyces atratus	SCSIO ZH16	L32551	ilamycin C2 (4)	CC(C)C[C@@H](C(N[C@@H](C/C=C/C)C(N[C@@H](Cc1cn(C(C)(C)[C@@H]2OC2)c2c1cccc2)C(N(C)[C@@H](CC(C)C)C(N[C@@H](Cc(cc1)cc([N+]([O-])=O)c1O)C(N[C@@H](C)C(N(C)[C@H]1C[C@H](C)[C@@H]2O)=O)=O)=O)=O)=O)=O)N2C1=O	Amino acids and Peptides	Oligopeptides	Cyclic peptides	AB, CYT, AT	anti-mycobacterial activities against M. smegmatis MC2 155 and M. tuberculosis H37Rv (MIC = 0.12 and 9.6 μM) moderate cytotoxic activity against cell lines HeLa, HepG2, A549, CNE2, MCF7, L02, Huvec-12: IC50 = 3.3, 3.2, 3.5, 6.8, 4.5, 7.4 and 33.8 μM	South China Sea	20.38	120	3536	https://doi.org/10.1038%2Fs41467-017-00419-5	2017	N			sediment	N
Bacteria	Bacteria	Actinobacteria	Actinobacteria	Actinomycetales	Streptomycetaceae	Streptomyces	Streptomyces atratus	SCSIO ZH16	L32552	ilamycin D (5)	CC(C)C[C@@H](C(N[C@@H](C/C=C/C)C(N[C@@H](Cc1cn(C(C)(C)[C@@H]2OC2)c2c1cccc2)C(N(C)[C@@H](CC(C)C)C(N[C@@H](Cc(cc1)cc([N+]([O-])=O)c1O)C(N[C@@H](C)C(N(C)[C@H]1C[C@H](C)C(O)=O)=O)=O)=O)=O)=O)=O)NC1=O	Amino acids and Peptides	Oligopeptides	Cyclic peptides	AB, CYT, AT	anti-mycobacterial activities against M. smegmatis MC2 155 and M. tuberculosis H37Rv (MIC = 30.3 and 1.2 μM) weak cytotoxic activity against cell lines HeLa, HepG2, A549, CNE2, MCF7, L02, Huvec-12: IC50 = >50 μM	South China Sea	20.38	120	3536	https://doi.org/10.1038%2Fs41467-017-00419-5	2017	N			sediment	N
Bacteria	Bacteria	Actinobacteria	Actinobacteria	Actinomycetales	Streptomycetaceae	Streptomyces	Streptomyces atratus	SCSIO ZH16	L32553	ilamycin E1 (6)	CC(C)C[C@@H](C(N[C@@H](C/C=C/C)C(N[C@@H](Cc1cn(C(C)(C)C=C)c2c1cccc2)C(N(C)[C@@H](CC(C)C)C(N[C@@H](Cc(cc1)cc([N+]([O-])=O)c1O)C(N[C@@H](C)C(N(C)[C@H]1C[C@H](C)[C@H]2O)=O)=O)=O)=O)=O)=O)N2C1=O	Amino acids and Peptides	Oligopeptides	Cyclic peptides	AB, CYT, AT	anti-mycobacterial activities against M. smegmatis MC2 155 and M. tuberculosis H37Rv (MIC = 30.7 and 0.0098 μM) moderate cytotoxic activity against cell lines HeLa, HepG2, A549, CNE2, MCF7, L02, Huvec-12: IC50 = 3.9, 4.9, 6.2, 14.9, 3.9, 14.9, and 18.6 μM	South China Sea	20.38	120	3536	https://doi.org/10.1038%2Fs41467-017-00419-5	2017	N			sediment	N
Bacteria	Bacteria	Actinobacteria	Actinobacteria	Actinomycetales	Streptomycetaceae	Streptomyces	Streptomyces atratus	SCSIO ZH16	L32554	ilamycin E2 (7)	CC(C)C[C@@H](C(N[C@@H](C/C=C/C)C(N[C@@H](Cc1cn(C(C)(C)C=C)c2c1cccc2)C(N(C)[C@@H](CC(C)C)C(N[C@@H](Cc(cc1)cc([N+]([O-])=O)c1O)C(N[C@@H](C)C(N(C)[C@H]1C[C@H](C)[C@@H]2O)=O)=O)=O)=O)=O)=O)N2C1=O	Amino acids and Peptides	Oligopeptides	Cyclic peptides	AB, CYT, AT	anti-mycobacterial activities against M. smegmatis MC2 155 and M. tuberculosis H37Rv (MIC = 30.7 and 0.0098 μM) moderate cytotoxic activity against cell lines HeLa, HepG2, A549, CNE2, MCF7, L02, Huvec-12: IC50 = 3.9, 4.9, 6.2, 14.9, 3.9, 14.9, and 18.6 μM	South China Sea	20.38	120	3536	https://doi.org/10.1038%2Fs41467-017-00419-5	2017	N			sediment	N
Bacteria	Bacteria	Actinobacteria	Actinobacteria	Actinomycetales	Streptomycetaceae	Streptomyces	Streptomyces atratus	SCSIO ZH16	L32555	ilamycin F (8)	CC(C)C[C@@H](C(N[C@@H](C/C=C/C)C(N[C@@H](Cc1cn(C(C)(C)C=C)c2c1cccc2)C(N(C)[C@@H](CC(C)C)C(N[C@@H](Cc(cc1)cc([N+]([O-])=O)c1O)C(N[C@@H](C)C(N(C)[C@H]1C[C@H](C)C(O)=O)=O)=O)=O)=O)=O)=O)NC1=O	Amino acids and Peptides	Oligopeptides	Cyclic peptides	AB, CYT, AT	anti-mycobacterial activities against M. smegmatis MC2 155 and M. tuberculosis H37Rv (MIC = 30.7 and 1.2 μM) weak cytotoxic activity against cell lines HeLa, HepG2, A549, CNE2, MCF7, L02, Huvec-12: IC50 = >50 μM	South China Sea	20.38	120	3536	https://doi.org/10.1038%2Fs41467-017-00419-5	2017	N	Tuberculosis remains one of the world’s deadliest communicable diseases, novel anti-tuberculosis agents are urgently needed due to severe drug resistance and the co-epidemic of tuberculosis/human immunodeficiency virus.		sediment	N
Bacteria	Bacteria	Actinobacteria	Actinobacteria	Actinomycetales	Streptomycetaceae	Streptomyces	Streptomyces chumphonensis	SCSIO15079	L39164	11-oxo-11-(o-tolyl) undecanoic acid (1)	Cc(cccc1)c1C(CCCCCCCCCC(O)=O)=O	Fatty acids	Fatty Acids and Conjugates	Carbocyclic fatty acids	antihyperlipidemic	Reduction in oleic acid-elicited intracellular lipid accumulation in HepG2 cells at 10 μM, potential antihyperlipidemic agent	Indian Ocean	10.0037	88.728	3386	https://doi.org/10.3390/md20040259	2022	N			sediment	N
Bacteria	Bacteria	Actinobacteria	Actinobacteria	Actinomycetales	Streptomycetaceae	Streptomyces	Streptomyces chumphonensis	SCSIO15079	L39165	13-oxo-13-(o-tolyl) tridecanoic acid (2)	Cc(cccc1)c1C(CCCCCCCCCCCC(O)=O)=O	Fatty acids	Fatty Acids and Conjugates	Carbocyclic fatty acids	antihyperlipidemic	Reduction in oleic acid-elicited intracellular lipid accumulation in HepG2 cells at 10 μM, potential antihyperlipidemic agent	Indian Ocean	10.0037	88.728	3386	https://doi.org/10.3390/md20040259	2022	N			sediment	N
Bacteria	Bacteria	Actinobacteria	Actinobacteria	Actinomycetales	Streptomycetaceae	Streptomyces	Streptomyces chumphonensis	SCSIO15079	L39166	(E)-11-(o-tolyl) undec-10-enoic acid (3)	Cc1c(/C=C/CCCCCCCCC(O)=O)cccc1	Fatty acids	Fatty Acids and Conjugates	Carbocyclic fatty acids	antihyperlipidemic	Stronger reduction in oleic acid-elicited intracellular lipid accumulation in HepG2 cells at 10 μM, potential antihyperlipidemic agent	Indian Ocean	10.0037	88.728	3386	https://doi.org/10.3390/md20040259	2022	N			sediment	N
Bacteria	Bacteria	Actinobacteria	Actinobacteria	Actinomycetales	Streptomycetaceae	Streptomyces	Streptomyces chumphonensis	SCSIO15079	L39167	(E)-13-(o-tolyl) Tridec-12-enoic acid (4)	Cc1c(/C=C/CCCCCCCCCCC(O)=O)cccc1	Fatty acids	Fatty Acids and Conjugates	Carbocyclic fatty acids	antihyperlipidemic	Stronger reduction in oleic acid-elicited intracellular lipid accumulation in HepG2 cells at 10 μM, potential antihyperlipidemic agent	Indian Ocean	10.0037	88.728	3386	https://doi.org/10.3390/md20040259	2022	N			sediment	N
Bacteria	Bacteria	Actinobacteria	Actinobacteria	Actinomycetales	Streptomycetaceae	Streptomyces	Streptomyces chumphonensis	SCSIO15079	L39168	(R)-11-Hydroxy-11-(o-tolyl) undecanoic acid (5)	Cc1c([C@@H](CCCCCCCCCC(O)=O)O)cccc1	Fatty acids	Fatty Acids and Conjugates	Carbocyclic fatty acids	antihyperlipidemic	Reduction in oleic acid-elicited intracellular lipid accumulation in HepG2 cells at 10 μM, potential antihyperlipidemic agent	Indian Ocean	10.0037	88.728	3386	https://doi.org/10.3390/md20040259	2022	N			sediment	N
Bacteria	Bacteria	Actinobacteria	Actinobacteria	Actinomycetales	Streptomycetaceae	Streptomyces	Streptomyces chumphonensis	SCSIO15079	L39169	(R)-13-Hydroxy-13-(o-tolyl) tridecanoic acid (6)	Cc1c([C@@H](CCCCCCCCCC(O)=O)O)cccc1	Fatty acids	Fatty Acids and Conjugates	Carbocyclic fatty acids	antihyperlipidemic	Reduction in oleic acid-elicited intracellular lipid accumulation in HepG2 cells at 10 μM, potential antihyperlipidemic agent	Indian Ocean	10.0037	88.728	3386	https://doi.org/10.3390/md20040259	2022	N			sediment	N
Bacteria	Bacteria	Actinobacteria	Actinobacteria	Actinomycetales	Streptomycetaceae	Streptomyces	Streptomyces chumphonensis	SCSIO15079	L39170	N-hydroxy-2-(hydroxyimino)-4-methyl-N-(3-methylbutanoyl) pentanamide (7)	CC(C)C/C(/C(N(C(CC(C)C)=O)O)=O)=N\O	Alkaloids	Peptide alkaloids	Simple amide alkaloids	antihyperlipidemic	Reduction in oleic acid-elicited intracellular lipid accumulation in HepG2 cells at 10 μM, potential antihyperlipidemic agent	Indian Ocean	10.0037	88.728	3386	https://doi.org/10.3390/md20040259	2022	N			sediment	N
Bacteria	Bacteria	Actinobacteria	Actinobacteria	Actinomycetales	Streptomycetaceae	Streptomyces	Streptomyces chumphonensis	SCSIO15079	L39171	N-hydroxy-2-(hydroxyimino)-4-methylpentanamide (8)	CC(C)C/C(/C(NO)=O)=N\O	Shikimates and Phenylpropanoids	Small peptides	Aminoacids	antihyperlipidemic	Reduction in oleic acid-elicited intracellular lipid accumulation in HepG2 cells at 10 μM, potential antihyperlipidemic agent	Indian Ocean	10.0037	88.728	3386	https://doi.org/10.3390/md20040259	2022	N			sediment	N
Bacteria	Bacteria	Actinobacteria	Actinobacteria	Actinomycetales	Streptomycetaceae	Streptomyces	Streptomyces chumphonensis	SCSIO15079	L39172	(E)-2-(hydroxyimino)-4-methylpentanamide (9)	CC(C)C/C(/C(N)=O)=N\O	Alkaloids	Peptide alkaloids	Simple amide alkaloids	antihyperlipidemic	Reduction in oleic acid-elicited intracellular lipid accumulation in HepG2 cells at 10 μM, potential antihyperlipidemic agent	Indian Ocean	10.0037	88.728	3386	https://doi.org/10.3390/md20040259	2022	N			sediment	N
Bacteria	Bacteria	Actinobacteria	Actinobacteria	Actinomycetales	Streptomycetaceae	Streptomyces	Streptomyces coelicolor	M1152	-	aborycin	CCC(C)C1NC(=O)CNC(=O)C(CC(C)C)NC(=O)C2CSSCC3NC(=O)CNC(=O)C(C)NC(=O)C(CC4C=CC=CC=4)NC(=O)C(CC(=O)N2)NC(=O)C(CC(N)=O)NC(=O)C(CSSCC(NC(=O)C(NC(=O)C(NC(=O)C(C)NC(=O)C(CC2C=CC(O)=CC=2)NC(=O)CNC3=O)C(C)C)C(C)C)C(=O)NC(CC2C=CC=CC=2)C(=O)NC(CC2=CNC3=CC=CC=C23)C(O)=O)NC(=O)C(CO)NC(=O)CNC1=O	Amino acids and Peptides	Oligopeptides	Cyclic peptides	AB	moderate antibacterial activity against 13 Staphylococcus aureus strains from various sources with minimum inhibitory concentrations MICs = 8.0~128 µg/mL, against Enterococcus faecalis ATCC 29212 with an MIC = 8.0 µg/mL, and against Bacillus thuringiensis with MIC = 2.0 µg/mL. Additionally, aborycin displayed potent antibacterial activity (MIC = 0.5 µg/mL) against the poultry pathogen Enterococcu…	South China Sea	N/A	N/A	3000	https://doi.org/10.3390/md17020127	2019	N			sediment	Y
Bacteria	Bacteria	Actinobacteria	Actinobacteria	Actinomycetales	Streptomycetaceae	Streptomyces	Streptomyces cyaneofuscatus	M-169	CMNPD30001	anthracimycin B	C1=C(C)C[C@@]2([H])[C@@]([H])([C@@]([H])(C(=O)C=C(/O)CC(=O)O[C@H](C)C=CC=C/[C@@H]3C)[C@]3([H])C=C2)C1	Polyketides	Macrolides	Macrolide lactams	AB	antibacterial activity against S. aureus MRSA MB5393, S. aureus MSSA ATCC29213, E. faecium VANS CL144754, E. faecalis VANS CL144492, E. coli ATCC25922, K. pneumoniae ATCC700603 and M. tuberculosis H37Ra with MIC values of 0.125-0.25, 4-8, 0.125-0.25, 0.25 -0.5, >16, >16 and >16 µg/mL respectively.	Avilés, Asturias, Spain	44.1673	-6.16247	1500	https://doi.org/10.3390/md16110406	2018	N			biology, coral derived (Order Gorgonacea)	N
Bacteria	Bacteria	Actinobacteria	Actinobacteria	Actinomycetales	Streptomycetaceae	Streptomyces	Streptomyces cyaneofuscatus	M-169	-	anthracimycin	[H][C@]12CC(C)=CC[C@]1([H])[C@@]1([H])C(=O)C=C(O)[C@@H](C)C(=O)O[C@H](C)C=CC=C[C@H](C)[C@@]1([H])C=C2	Amino acids and Peptides	Macrolides	Macrolide lactams	AB	antibacterial activity against S. aureus MRSA MB5393, S. aureus MSSA ATCC29213, E. faecium VANS CL144754, E. faecalis VANS CL144492, E. coli ATCC25922, K. pneumoniae ATCC700603 and M. tuberculosis H37Ra with MIC values of <0.03, <0.03, <0.03, <0.03,>16, >16 and 1-2 µg/mL respectively.	Avilés, Asturias, Spain	44.1673	-6.16247	1500	https://doi.org/10.3390/md16110406	2018	-			biology, coral derived (Order Gorgonacea)	N
Bacteria	Bacteria	Actinobacteria	Actinobacteria	Actinomycetales	Streptomycetaceae	Streptomyces	Streptomyces cyaneofuscatus	M-157	CMNPD30164	(3-hydroxyquinoline-2-carbonyl)-L-serine (1)	OC[C@@H](C(O)=O)NC(c1nc2ccccc2cc1O)=O	Alkaloids	Anthranilic acid alkaloids	Quinoline alkaloids	CYT	weak cytotoxic activity against human tumor cell line HepG2: IC50 = 51.5 µM	Avilés Canyon, Cantabrian Sea	43.91	-6.316	2000	https://doi.org/10.3390%2Fmd16100371	2018	N			biology, coral derived	N
Bacteria	Bacteria	Actinobacteria	Actinobacteria	Actinomycetales	Streptomycetaceae	Streptomyces	Streptomyces cyaneofuscatus	M-157	CMNPD30165	(3-hydroxyquinoline-2-carbonyl)-L-glutamine (2)	NC(CC[C@@H](C(O)=O)NC(c1nc2ccccc2cc1O)=O)=O	Alkaloids	Anthranilic acid alkaloids	Quinoline alkaloids	-	N/A	Avilés Canyon, Cantabrian Sea	43.91	-6.316	2000	https://doi.org/10.3390%2Fmd16100371	2018	N			biology, coral derived	N
Bacteria	Bacteria	Actinobacteria	Actinobacteria	Actinomycetales	Streptomycetaceae	Streptomyces	Streptomyces cyaneofuscatus	M-157	CMNPD30166	(2-(3-hydroxyquinolin-2-yl)oxazole-4-carbonyl)-L-cysteine (3)	OC([C@H](CS)NC(c1coc(-c2nc3ccccc3cc2O)n1)=O)=O	Alkaloids	N/A	N/A	-	N/A	Avilés Canyon, Cantabrian Sea	43.91	-6.316	2000	https://doi.org/10.3390%2Fmd16100371	2018	N			biology, coral derived	N
Bacteria	Bacteria	Actinobacteria	Actinobacteria	Actinomycetales	Streptomycetaceae	Streptomyces	Streptomyces cyaneofuscatus	M-157	-	3-hydroxyquinoline-2-carboxamide (5)	NC(=O)C1=NC2=C(C=CC=C2)C=C1O	Alkaloids	Anthranilic acid alkaloids	Quinoline alkaloids	CYT	moderate cytotoxic activity against human tumor cell line HepG2: IC50 = 15.6 µM	Avilés Canyon, Cantabrian Sea	43.91	-6.316	2000	https://doi.org/10.3390%2Fmd16100371	2018	-			biology, coral derived	N
Bacteria	Bacteria	Actinobacteria	Actinobacteria	Actinomycetales	Streptomycetaceae	Streptomyces	Streptomyces cyaneofuscatus	M-157	CMNPD30167	(2R,2'R)-3,3'-disulfanediylbis(2-(2-(3-hydroxyquinolin-2-yl)oxazole-4-carboxamido)propanoic acid) (6)	OC([C@H](CSSC[C@@H](C(O)=O)NC(c1coc(-c2nc3ccccc3cc2O)n1)=O)NC(c1coc(-c2nc3ccccc3cc2O)n1)=O)=O	Alkaloids	N/A	N/A	-	N/A	Avilés Canyon, Cantabrian Sea	43.91	-6.316	2000	https://doi.org/10.3390%2Fmd16100371	2018	N			biology, coral derived	N
Bacteria	Bacteria	Actinobacteria	Actinobacteria	Actinomycetales	Streptomycetaceae	Streptomyces	Streptomyces drozdowiczii	SCSIO 10141	CMNPD24438	marformycin A	CC[C@H](C)[C@H](C(N1NCCC[C@H]1C(N[C@@H](CC(C)C)C(N(C)[C@@H](C(C)C)C(O[C@H](C)[C@@H](C(N[C@@H]1Cc(cc2)ccc2OC)=O)NC([C@H](C(C)C)NC=O)=O)=O)=O)=O)=O)NC1=O	Amino acids and peptides	Oligopeptides	Cyclic peptides	AB	exhibited in vitro antibacterial inhibitory activity against M. luteus with MICs of 0.25 μg/mL	South China Sea	22.0395	118.971	1396	https://doi.org/10.1016/j.tet.2014.02.007	2014	N			sediment	N
Bacteria	Bacteria	Actinobacteria	Actinobacteria	Actinomycetales	Streptomycetaceae	Streptomyces	Streptomyces drozdowiczii	SCSIO 10141	CMNPD24439	marformycin B	CC[C@@H](C)[C@@H](C(N[C@@H]([C@@H](C)OC([C@H](C(C)C)N(C)C([C@H](CC(C)C)NC([C@H]1N(C([C@@H]([C@@H](C)CC)NC([C@@H](Cc(cc2)ccc2OC)N2)=O)=O)NCCC1)=O)=O)=O)C2=O)=O)NC=O	Amino acids and peptides	Oligopeptides	Cyclic peptides	AB	exhibited in vitro antibacterial inhibitory activity against M. luteus with MIC = 4 μg/mL	South China Sea	22.0395	118.971	1396	https://doi.org/10.1016/j.tet.2014.02.007	2014	N			sediment	N
Bacteria	Bacteria	Actinobacteria	Actinobacteria	Actinomycetales	Streptomycetaceae	Streptomyces	Streptomyces drozdowiczii	SCSIO 10141	CMNPD24440	marformycin C	CC[C@@H](C)[C@@H](C(N[C@@H]([C@@H](C)OC([C@H](C(C)C)N(C)C([C@H](CC(C)C)NC([C@H](C1)N(C([C@@H](C(C)C)NC([C@@H](Cc(cc2)ccc2OC)N2)=O)=O)NC[C@H]1O)=O)=O)=O)C2=O)=O)NC=O	Amino acids and peptides	Oligopeptides	Cyclic peptides	AB	exhibited in vitro antibacterial inhibitory activity against M. luteus with MIC = 0.25 μg/mL	South China Sea	22.0395	118.971	1396	https://doi.org/10.1016/j.tet.2014.02.007	2014	N			sediment	N
Bacteria	Bacteria	Actinobacteria	Actinobacteria	Actinomycetales	Streptomycetaceae	Streptomyces	Streptomyces drozdowiczii	SCSIO 10141	CMNPD24441	marformycin D	CC[C@@H](C)[C@@H](C(N[C@@H]([C@@H](C)OC([C@H](C(C)C)N(C)C([C@H](CC(C)C)NC([C@H](C1)N(C([C@@H]([C@@H](C)CC)NC([C@@H](Cc(cc2)ccc2OC)N2)=O)=O)NC[C@H]1O)=O)=O)=O)C2=O)=O)NC=O	Amino acids and peptides	Oligopeptides	Cyclic peptides	AB	exhibited in vitro antibacterial inhibitory activity against M. luteus with MIC = 0.063 μg/mL	South China Sea	22.0395	118.971	1396	https://doi.org/10.1016/j.tet.2014.02.007	2014	N			sediment	N
Bacteria	Bacteria	Actinobacteria	Actinobacteria	Actinomycetales	Streptomycetaceae	Streptomyces	Streptomyces drozdowiczii	SCSIO 10141	CMNPD24442	marformycin E	CC(C)C[C@@H](C(N(C)[C@@H](C(C)C)C(O[C@H](C)[C@@H](C(N[C@H](Cc(cc1)ccc1OC)C(N[C@H](C(C)C)C(N([C@H]1C2)NC[C@H]2O)=O)=O)=O)NC([C@H](C(C)C)NC=O)=O)=O)=O)NC1=O	Amino acids and peptides	Oligopeptides	Cyclic peptides	AB	exhibited in vitro antibacterial inhibitory activity against M. luteus with MIC = 4 μg/mL	South China Sea	22.0395	118.971	1396	https://doi.org/10.1016/j.tet.2014.02.007	2014	N			sediment	N
Bacteria	Bacteria	Actinobacteria	Actinobacteria	Actinomycetales	Streptomycetaceae	Streptomyces	Streptomyces drozdowiczii	SCSIO 10141	CMNPD24443	marformycin F	CC(C)C[C@@H](C(N(C)[C@@H](C(C)C)C(O[C@H](C)[C@@H](C(N[C@H](Cc(cc1)ccc1OC)C(N[C@H](C(C)C)C(N1NCCC[C@@H]11)=O)=O)=O)NC([C@H](C(C)C)NC=O)=O)=O)=O)NC1=O	Amino acids and peptides	Oligopeptides	Cyclic peptides	-	N/A	South China Sea	22.0395	118.971	1396	https://doi.org/10.1016/j.tet.2014.02.007	2014	N			sediment	N
Bacteria	Bacteria	Actinobacteria	Actinobacteria	Actinomycetales	Streptomycetaceae	Streptomyces	Streptomyces fradiae	MM456M-mF7	CMNPD28448	fradiamine A	C(NCCCCN(O)C(=O)C)(=O)C(O)(CC(=O)NCCCN(O)C(=O)C)CC(=O)O	Alkaloids	Ornithine alkaloids	Polyamines	AB	moderate antibiotic activity against Clostridium butyricum and C. difficile with IC50s = 64 and 32 μg ml−1, respectively.	Sagami Bay, Japan	35.02	139.2	806	https://doi.org/10.1038/ja.2017.26	2017	N			sediment	N
Bacteria	Bacteria	Actinobacteria	Actinobacteria	Actinomycetales	Streptomycetaceae	Streptomyces	Streptomyces fradiae	MM456M-mF7	CMNPD28449	fradiamine B	C(NCCCCCN(O)C(=O)C)(=O)C(O)(CC(=O)NCCCN(O)C(=O)C)CC(=O)O	Alkaloids	Ornithine alkaloids	Polyamines	AB	moderate antibiotic activity against Clostridium difficile, C. indolis, C. innocuum and C. ramosum with IC50s = 8, 16, 32, 64 μg ml−1, respectively.	Sagami Bay, Japan	35.02	139.2	806	https://doi.org/10.1038/ja.2017.26	2017	N			sediment	N
Bacteria	Bacteria	Actinobacteria	Actinobacteria	Actinomycetales	Streptomycetaceae	Streptomyces	Streptomyces koyangensis	SCSIO 5802	L37417	(4S)-10-hydroxy-10-methyl-11-oxo-dodec-2-en-1,4-olide	CC(CCCCC[C@@H](C=C1)OC1=O)(C(C)=O)O	N/A	N/A	N/A	AV	mild antiviral activity against herpes simplex virus with EC50 value of 25.4 µM	South China Sea	15.96	114.3	3536	https://doi.org/10.1080/14786419.2019.1686368	2019	N			sediment	N
Bacteria	Bacteria	Actinobacteria	Actinobacteria	Actinomycetales	Streptomycetaceae	Streptomyces	Streptomyces koyangensis	SCSIO 5802	CMNPD28514	neoabyssomicin A (1)	C[C@@H](C[C@@]1(C([C@H](CC(O[C@@H](C)CC2)=O)/C3=C2/O)C2O)OC3=O)[C@]2(C)OC1=O	Polyketides	Macrolides	Macrolide lactones	viral promotion	promoting viral activity replication (HIV-1) activity in MT-2 lymphocytes	South China Sea	20.38	120	3536	https://doi.org/10.1016/j.tet.2017.07.034	2017	N			sediment	N
Bacteria	Bacteria	Actinobacteria	Actinobacteria	Actinomycetales	Streptomycetaceae	Streptomyces	Streptomyces koyangensis	SCSIO 5802	CMNPD28515	neoabyssomicin B (2)	CC(C[C@@]1([C@H](C2O)/C=C/C(O[C@@H](C)CC3)=O)OC4=O)[C@]2(C)OC1=C4C3=O	Polyketides	Macrolides	Spirotetronate macrolides	-	N/A	South China Sea	20.38	120	3536	https://doi.org/10.1016/j.tet.2017.07.034	2017	N			sediment	N
Bacteria	Bacteria	Actinobacteria	Actinobacteria	Actinomycetales	Streptomycetaceae	Streptomyces	Streptomyces koyangensis	SCSIO 5802	CMNPD28516	neoabyssomicin C (3)	C[C@@H](CCC(C(C(O[C@@]1(CC2C)[C@H]3/C=C/C(O)=O)=O)=C1O[C@]2(C)C3O)=O)O	Polyketides	N/A	N/A	viral promotion	promoting viral activity replication (HIV-1) activity in MT-2 lymphocytes (enhanced concentration dependent activity from [3] = 10 to 50 μg/mL)	South China Sea	20.38	120	3536	https://doi.org/10.1016/j.tet.2017.07.034	2017	N			sediment	N
Bacteria	Bacteria	Actinobacteria	Actinobacteria	Actinomycetales	Streptomycetaceae	Streptomyces	Streptomyces koyangensis	SCSIO 5802	-	abyssomicin 2 (4)	[H][C@@]12\C=C\C(=O)[C@@H](C)CCC(=O)C3=C4O[C@@](C)([C@@H](C)C[C@]14OC3=O)[C@H]2O	Polyketides	Macrolides	Spirotetronate macrolides	AB	antibacterial activities against a panel of Gram-positive pathogens, Bacillus thuringiensis BT01 (7.2 ug/mL), Micrococcus luteus ML01 (3.6 ug/mL), Enterococcus faecalis ATCC29212 (14.5 ug/mL), Staphylococcus aureus ATCC 29213 (14.5 ug/mL), and a series of clinical isolates of multidrug resistant S. aureus: MRSA-1862 (14.5 ug/mL), MRSA-991 (58 ug/mL), MRSA-A1 (115 ug/mL)	South China Sea	20.38	120	3536	https://doi.org/10.1016/j.tet.2017.07.034	2017	-			sediment	N
Bacteria	Bacteria	Actinobacteria	Actinobacteria	Actinomycetales	Streptomycetaceae	Streptomyces	Streptomyces koyangensis	SCSIO 5802	CMNPD30069	neoabyssomicin D (1)	C(/O)(CC[C@H](C)C1=O)=C(/C2=O)[C@]34O[C@](C)([C@@H](O)[C@]135)[C@@H](C)C[C@@]4(C=C5)O2	Polyketides	Macrolides	Spirotetronate macrolides	AV	mild antiviral activity against herpes simplex virus, presenting a low percentage (31 ± 10%) of viral replication at a concentration of 10 μM.	South China Sea	20.38	120	3536	https://doi.org/10.1021/acs.jnatprod.8b00448	2018	N			sediment	N
Bacteria	Bacteria	Actinobacteria	Actinobacteria	Actinomycetales	Streptomycetaceae	Streptomyces	Streptomyces koyangensis	SCSIO 5802	CMNPD30070	neoabyssomicin E (2)	C1(=O)CC[C@H](C)C(=O)C[C@@]([H])([C@]2(C)OC(O)=C(C)C2=O)[C@]3([H])[C@]4(OC5=O)C(O[C@](C)([C@H]3O)[C@@H](C)C4)=C15	Polyketides	Macrolides	Spirotetronate macrolides	-	N/A	South China Sea	20.38	120	3536	https://doi.org/10.1021/acs.jnatprod.8b00448	2018	N			sediment	N
Bacteria	Bacteria	Actinobacteria	Actinobacteria	Actinomycetales	Streptomycetaceae	Streptomyces	Streptomyces koyangensis	SCSIO 5802	CMNPD30071	neoabyssomicin A2 (3)	O1C(=O)[C@@]([H])(C(=O)CC[C@H](C)C(=O)C2)[C@@]2([H])[C@@]3([H])[C@H](O)[C@@](C)(OC(=O)[C@@]134)[C@@H](C)C4	Terpenoids	N/A	N/A	-	N/A	South China Sea	20.38	120	3536	https://doi.org/10.1021/acs.jnatprod.8b00448	2018	N			sediment	N
Bacteria	Bacteria	Actinobacteria	Actinobacteria	Actinomycetales	Streptomycetaceae	Streptomyces	Streptomyces koyangensis	SCSIO 5802	CMNPD30072	neoabyssomicin F (4)	C([C@@]1([C@@](O2)([C@@]3([H])[C@H]4S[C@@H]5[C@]6([H])[C@@](O7)(C(=C(O)/CC[C@H](C)C6=O)C(=O)O8)[C@@]8([C@]5([H])[C@@H]9O)C[C@H](C)[C@]79C)C(=C(O)/CC[C@H](C)C3=O)C(=O)O1)[C@]4([H])[C@@H]%10O)[C@H](C)[C@]2%10C	Polyketides	Macrolides	Spirotetronate macrolides	AB, AV	growth-inhibiting antibacterial activities against three MRSA strains (699 & 1862) with the same MIC value of 16 μg/mL As well as S. aureas ATCC 29213 and E. faecalis ATCC 29212 (32 μg/mL) antiviral activities against vesicular stomatitis virus with IC50 = 24 μM	South China Sea	20.38	120	3536	https://doi.org/10.1021/acs.jnatprod.8b00448	2018	N			sediment	N
Bacteria	Bacteria	Actinobacteria	Actinobacteria	Actinomycetales	Streptomycetaceae	Streptomyces	Streptomyces koyangensis	SCSIO 5802	CMNPD30073	neoabyssomicin G (5)	C([C@@]1([C@@](O2)([C@@]3([H])[C@H]4S[C@@H]([C@]5([H])[C@]6(OC7=O)C(O[C@](C)([C@H]5O)[C@@H](C)C6)=C78)CC(=O)[C@@H](C)CCC8=O)C(=C(O)/CC[C@H](C)C3=O)C(=O)O1)[C@]4([H])[C@@H]9O)[C@H](C)[C@]29C	Polyketides	Macrolides	Spirotetronate macrolides	AB, AV	growth-inhibiting antibacterial activities against three MRSA strains with the same MIC value of 16 μg/mL As well as S. aureas ATCC 29213 and E. faecalis ATCC 29212 (32 μg/mL) antiviral activities against vesicular stomatitis virus with IC50 = 19 μM	South China Sea	20.38	120	3536	https://doi.org/10.1021/acs.jnatprod.8b00448	2018	N			sediment	N
Bacteria	Bacteria	Actinobacteria	Actinobacteria	Actinomycetales	Streptomycetaceae	Streptomyces	Streptomyces koyangensis	SCSIO 5802	-	10-epi-HSAF (1)	N/A	N/A	N/A	N/A	-	N/A	South China Sea	20.3829	120.004	3536	https://doi.org/10.3390/md19080440	2021	N			sediment	N
Bacteria	Bacteria	Actinobacteria	Actinobacteria	Actinomycetales	Streptomycetaceae	Streptomyces	Streptomyces koyangensis	SCSIO 5802	L37541	koyanamide A (2)	CC[C@H](C[C@@H]1C[C@@H]2[C@@H]([C@@H]3/C=C\[C@H]4/C(/O)=C(\C([C@H]([C@H](CCN5)O)N6)=O)/C6=O)/C=C\[C@@H]4C5=O)[C@H](C)[C@H]1[C@@H]2[C@H]3O	Amino acids and Peptides	Macrolides	Macrocyclic tetramic acids	-	N/A	South China Sea	20.3829	120.004	3536	https://doi.org/10.3390/md19080440	2021	N			sediment	N
Bacteria	Bacteria	Actinobacteria	Actinobacteria	Actinomycetales	Streptomycetaceae	Streptomyces	Streptomyces lusitanus	OUCT16-27	L36360	grincamycin L	C[C@@H]([C@H](CC1)O)O[C@H]1O[C@H]([C@@H](C)O[C@H](C1)c(c(O)c2C(c3c4c(O)c(C[C@](C)(CC(O)=O)O)cc3)=O)ccc2C4=O)[C@@H]1O	Polyketides	Polycyclic aromatic polyketides	Angucyclines	AB	moderate growth inhibition against E. faecalis CCARM 5172, E. faecium CCARM 5203 and S. aureus CCARM 3090 with the MICs of 6.25, 3.12 and 6.25 µg/mL, respectively.	Indian Ocean	-0.3835	80.85	4495	https://doi.org/10.1080/14786419.2019.1577835	2020	N			sediment	N
Bacteria	Bacteria	Actinobacteria	Actinobacteria	Actinomycetales	Streptomycetaceae	Streptomyces	Streptomyces lusitanus	OUCT16-27	-	himalomycin B	C[C@@H]1O[C@H](CC[C@H]1O)O[C@H]1CC[C@H](O[C@@](C)(CC(O)=O)CC2=CC=C3C(=O)C4=C(C=CC([C@H]5C[C@@H](O)[C@H](O[C@H]6CC[C@@H](O)[C@H](C)O6)[C@@H](C)O5)=C4O)C(=O)C3=C2O)O[C@H]1C	Polyketides	Polycyclic aromatic polyketides	Angucyclines	AB	good growth inhibition against E. faecium CCARM 5203 with the MIC of 6.25 µg/mL	Indian Ocean	-0.3835	80.85	4495	https://doi.org/10.1080/14786419.2019.1577835	2020	-			sediment	N
Bacteria	Bacteria	Actinobacteria	Actinobacteria	Actinomycetales	Streptomycetaceae	Streptomyces	Streptomyces lusitanus	SCSIO LR32	CMNPD21936	grincamycin B (1)	C[C@@H]([C@H](CC1)O[C@@H](CC2)O[C@@H](C)C2=O)O[C@H]1O[C@H]([C@@H](C)O[C@H](C1)c(c(O)c2C(c3c4c(O)c(C[C@](C)(CC(O)=O)O[C@@H](CC5)O[C@@H](C)[C@H]5O[C@@H](CC5)O[C@@H](C)C5=O)cc3)=O)ccc2C4=O)[C@@H]1O	Polyketides	Polycyclic aromatic polyketides	Angucyclines	CYT, AT	In vitro cytotoxicities against the mouse melanoma cell line B16, and human cancer cell lines HepG2, SW-1990, HeLa, NCI-H460, and MCF-7 with IC50 = 2.1, 8.5, 11, 6.4, N/A and 12 μM.	South China Sea	20.9979	119.954	3370	https://doi.org/10.1021/np2008335	2012	N			sediment	N
Bacteria	Bacteria	Actinobacteria	Actinobacteria	Actinomycetales	Streptomycetaceae	Streptomyces	Streptomyces lusitanus	SCSIO LR32	CMNPD21937	grincamycin C (2)	C[C@@H]([C@H](CC1)O[C@@H](CC2)O[C@@H](C)C2=O)O[C@H]1O[C@H]([C@@H](C)O[C@H](C1)c(c(O)c2C(c3c4c(O)c(C[C@](C)(CC(O)=O)O)cc3)=O)ccc2C4=O)[C@@H]1O	Polyketides	Polycyclic aromatic polyketides	Angucyclines	CYT, AT	In vitro cytotoxicities against the mouse melanoma cell line B16, and human cancer cell lines HepG2, SW-1990, HeLa, NCI-H460, and MCF-7 with IC50 = N/A, 31, 31, N/A, N/A and 11 μM.	South China Sea	20.9979	119.954	3370	https://doi.org/10.1021/np2008335	2012	N			sediment	N
Bacteria	Bacteria	Actinobacteria	Actinobacteria	Actinomycetales	Streptomycetaceae	Streptomyces	Streptomyces lusitanus	SCSIO LR32	CMNPD21938	grincamycin D (3)	C[C@@H]([C@H](CC1)O[C@@H](CC2)O[C@@H](C)C2=O)O[C@H]1O[C@@](C)(CC(O)=O)Cc(ccc(C(c(c1ccc2[C@@H](C[C@H]3O[C@H]4C5)O[C@H](C)[C@H]3O[C@@H]4O[C@@H](C)C5=O)c2O)=O)c2C1=O)c2O	Polyketides	Polycyclic aromatic polyketides	Angucyclines	CYT, AT	In vitro cytotoxicities against the mouse melanoma cell line B16, and human cancer cell lines HepG2, SW-1990, HeLa, NCI-H460, and MCF-7 with IC50 = 9.7, 9.7, 22, 12, 30 and 6.1 μM.	South China Sea	20.9979	119.954	3370	https://doi.org/10.1021/np2008335	2012	N			sediment	N
Bacteria	Bacteria	Actinobacteria	Actinobacteria	Actinomycetales	Streptomycetaceae	Streptomyces	Streptomyces lusitanus	SCSIO LR32	CMNPD21939	grincamycin E (4)	C[C@@H]([C@H](CC1)O[C@@H](CC2)O[C@@H](C)C2=O)O[C@H]1O[C@H]([C@@H](C)O[C@H](C1)c(c(O)c2C(c3c4c(O)c(C[C@](C)(CC5=O)O[C@@H](CC6)O[C@@H](C)[C@H]6O[C@@H](CC6)O[C@@H](C)C6=O)c5c3)=O)ccc2C4=O)[C@@H]1O	Polyketides	Polycyclic aromatic polyketides	Angucyclines	CYT, AT	In vitro cytotoxicities against the mouse melanoma cell line B16, and human cancer cell lines HepG2, SW-1990, HeLa, NCI-H460, and MCF-7 with IC50 = 5.4, 11, 16, 11, N/A and 8.7 μM.	South China Sea	20.9979	119.954	3370	https://doi.org/10.1021/np2008335	2012	N			sediment	N
Bacteria	Bacteria	Actinobacteria	Actinobacteria	Actinomycetales	Streptomycetaceae	Streptomyces	Streptomyces lusitanus	SCSIO LR32	CMNPD21940	grincamycin F (5)	C[C@@H]([C@H](CC1)O[C@@H](CC2)O[C@@H](C)C2=O)O[C@H]1O[C@H](C[C@H](C(C(c(c1c(c([C@]2(C(C[C@@](C)(C3)O[C@@H](CC4)O[C@@H](C)[C@H]4O[C@@H](CC4)O[C@@H](C)C4=O)=O)O)c4C=C[C@@]23O)O2)c4O)=O)=CC1=C(c(cc1)ccc1O)C2=O)O[C@@H]1C)[C@@H]1O	Polyketides	Polycyclic aromatic polyketides	Angucyclines	CYT, AT	In vitro cytotoxicities against human cancer cell line MCF-7 with IC50 = 19μM.	South China Sea	20.9979	119.954	3370	https://doi.org/10.1021/np2008335	2012	N			sediment	N
Bacteria	Bacteria	Actinobacteria	Actinobacteria	Actinomycetales	Streptomycetaceae	Streptomyces	Streptomyces lusitanus	SCSIO LR32	-	grincamycin (6)	C[C@@H]([C@H](CC1)O[C@@H](CC2)O[C@@H](C)C2=O)O[C@H]1O[C@H]([C@@H](C)O[C@H](C1)c(c(O)c2C(c3c4c(O)c(C[C@](C)(CC(O)=O)O[C@@H](CC5)O[C@@H](C)[C@H]5O[C@@H](CC5)O[C@@H](C)C5=O)cc3)=O)ccc2C4=O)[C@@H]1O	Polyketides	Polycyclic aromatic polyketides	Angucyclines	CYT, AT, AP	In vitro cytotoxicities against the mouse melanoma cell line B16, and human cancer cell lines HepG2, SW-1990, HeLa, NCI-H460, and MCF-7 with IC50 = 1.1, 5.3, 6.4, 5.3, 11 and 2.1 μM.	South China Sea	20.9979	119.954	3370	https://doi.org/10.1021/np2008335	2012	-	positive control 5-FU = 33, 34, 45, 43, 29 and 35 and doxorubicin = 1.7, 7.1, N/A, 5.3, 11 and 6.9		sediment	N
Bacteria	Bacteria	Actinobacteria	Actinobacteria	Actinomycetales	Streptomycetaceae	Streptomyces	Streptomyces lusitanus	SCSIO LR32	L30590	grincamycin G	C[C@@H]([C@H](CC1)O[C@@H](C=C2)O[C@@H](C)C2=O)O[C@H]1O[C@](C)(Cc(c1cc(C(c(c2ccc3[C@@H](C[C@H]4O[C@H]5C6)O[C@H](C)[C@H]4O[C@@H]5O[C@@H](C)C6=O)c3O)=O)c3C2=O)c3O)CC1=O	Polyketides	Polycyclic aromatic polyketides	Angucyclines	-	N/A	South China Sea	20.9979	119.954	3370	https://doi.org/10.1038/ja.2017.17	2017	N			N/A	N
Bacteria	Bacteria	Actinobacteria	Actinobacteria	Actinomycetales	Streptomycetaceae	Streptomyces	Streptomyces lusitanus	SCSIO LR32	L30591	grincamycin H	C[C@@H]([C@H](CC1)O[C@@H](C=C2)O[C@@H](C)C2=O)O[C@H]1O[C@H]([C@@H](C)O[C@H](C1)c(c(O)c2C(c(c3c(c4cc(C)c5)O)cc4c5O)=O)ccc2C3=O)[C@@H]1O	Polyketides	Polycyclic aromatic polyketides	Angucyclines	CYT	significant cytotoxic inhibitory effect on Jurkat T-cell proliferation with IC50 = 3.0 μM	South China Sea	20.9979	119.954	3370	https://doi.org/10.1038/ja.2017.17	2017	N			N/A	N
Bacteria	Bacteria	Actinobacteria	Actinobacteria	Actinomycetales	Streptomycetaceae	Streptomyces	Streptomyces lusitanus	SCSIO LR32	-	vineomycin A1 (3)	C[C@@H]1O[C@H](CC[C@@H]1O[C@@H]1O[C@@H](C)C(=O)C=C1)O[C@@H]1[C@@H](C)O[C@H](C[C@H]1O)C1=C(O)C2=C(C=C1)C(=O)C1=C(C=C[C@]3(O)C[C@](C)(CC(=O)[C@]13O)O[C@H]1CC[C@H](O[C@@H]3O[C@@H](C)C(=O)C=C3)[C@H](C)O1)C2=O	Polyketides	Polycyclic aromatic polyketides	Angucyclines	CYT	significant cytotoxic inhibitory effect on Jurkat T-cell proliferation with IC50 = 0.011 μM	South China Sea	20.9979	119.954	3370	https://doi.org/10.1038/ja.2017.17	2017	-			N/A	N
Bacteria	Bacteria	Actinobacteria	Actinobacteria	Actinomycetales	Streptomycetaceae	Streptomyces	Streptomyces lusitanus	SCSIO LR32	-	saquayamycin B (4)	[H][C@@]12C[C@@H](O[C@H](C)[C@@]1([H])O[C@]1([H])O[C@@H](C)C(=O)C[C@]1([H])O2)C1=CC=C2C(=O)C3=C(C=C[C@]4(O)C[C@](C)(CC(=O)[C@]34O)O[C@H]3CC[C@H](O[C@@H]4O[C@@H](C)C(=O)C=C4)[C@H](C)O3)C(=O)C2=C1O	Polyketides	Polycyclic aromatic polyketides	Angucyclines	CYT	significant cytotoxic inhibitory effect on Jurkat T-cell proliferation with IC50 = 0.037 μM	South China Sea	20.9979	119.954	3370	https://doi.org/10.1038/ja.2017.17	2017	-			N/A	N
Bacteria	Bacteria	Actinobacteria	Actinobacteria	Actinomycetales	Streptomycetaceae	Streptomyces	Streptomyces lusitanus	SCSIO LR32	-	vineomycin B2 (5)	[H][C@@]1(C[C@@H](O)[C@H](O[C@@H]2CC[C@@H](O[C@@H]3O[C@@H](C)C(=O)C=C3)[C@@H](C)O2)[C@@H](C)O1)C1=C(O)C2=C(C=C1)C(=O)C1=C(C=CC(CC(C)(CC(O)=O)O[C@H]3CC[C@H](O[C@@H]4O[C@@H](C)C(=O)C=C4)[C@H](C)O3)=C1O)C2=O	Polyketides	Polycyclic aromatic polyketides	Angucyclines	CYT	significant cytotoxic inhibitory effect on Jurkat T-cell proliferation with IC50 = 0.3 μM	South China Sea	20.9979	119.954	3370	https://doi.org/10.1038/ja.2017.17	2017	-			N/A	N
Bacteria	Bacteria	Actinobacteria	Actinobacteria	Actinomycetales	Streptomycetaceae	Streptomyces	Streptomyces lusitanus	SCSIO LR32	CMNPD30013	grincamycin I	c1cc(C(=O)c(c(C(=O)C[C@](C)(O[C@H]2CC[C@H](O[C@H]3CCC(=O)[C@H](C)O3)[C@H](C)O2)C4)c4cc5)c5C6=O)c6c(O)c1C7C[C@@H](O)[C@H](O[C@H]8CC[C@H](O[C@H]9CCC(=O)[C@H](C)O9)[C@H](C)O8)[C@@H](C)O7	Polyketides	Polycyclic aromatic polyketides	Angucyclines	-	N/A	South China Sea	N/A	N/A	3370	https://doi.org/10.1055/s-0043-119888	2018	N			N/A	N
Bacteria	Bacteria	Actinobacteria	Actinobacteria	Actinomycetales	Streptomycetaceae	Streptomyces	Streptomyces lusitanus	SCSIO LR32	CMNPD30014	grincamycin J	c1cc(C(=O)c(c(C(=O)C[C@](C)(O)C2)c2cc3)c3C4=O)c4c(O)c1C5C[C@@H](O)[C@H](O[C@H]6CC[C@H](O[C@H]7CCC(=O)[C@H](C)O7)[C@H](C)O6)[C@@H](C)O5	Polyketides	Polycyclic aromatic polyketides	Angucyclines	CYT, AT	antitumor activity against human cancer cells MDA-MB-435, MDA-MB-231, NCI-H460, HCT-116 and HepG2, and human normal breast epithelial cell MCF10A with IC50 values ranging from 0.4 to 6.9 µM.	South China Sea	N/A	N/A	3370	https://doi.org/10.1055/s-0043-119888	2018	N			N/A	N
Bacteria	Bacteria	Actinobacteria	Actinobacteria	Actinomycetales	Streptomycetaceae	Streptomyces	Streptomyces lusitanus	SCSIO LR32	CMNPD30015	grincamycin K	c1cc(C(=O)c(c(O)c(C[C@](O)(C)CC(=O)O)cc2)c2C3=O)c3c(O)c1C4C[C@@H](O)[C@H](O[C@H]5CCC(=O)[C@H](C)O5)[C@@H](C)O4	Polyketides	Polycyclic aromatic polyketides	Angucyclines	-	N/A	South China Sea	N/A	N/A	3370	https://doi.org/10.1055/s-0043-119888	2018	N			N/A	N
Bacteria	Bacteria	Actinobacteria	Actinobacteria	Actinomycetales	Streptomycetaceae	Streptomyces	Streptomyces lusitanus	SCSIO LR32	-	A-7884	C[C@@H]1O[C@H](CC[C@@H]1O[C@@H]1O[C@@H](C)C(=O)C=C1)O[C@@H]1[C@@H](C)O[C@H](C[C@@H]1O)C1=C(O)C2=C(C=C1)C(=O)C1=C(C=C[C@]3(O)C[C@@](C)(O)CC(=O)[C@]13O)C2=O	Polyketides	Polycyclic aromatic polyketides	Angucyclines	CYT, AT, AB	antitumor activity against human cancer cells MDA-MB-435, MDA-MB-231, NCI-H460, HCT-116 and HepG2, and human normal breast epithelial cell MCF10A with IC50 values ranging from 0.4 to 6.9 µM. antibacterial activity against Micrococcus luteus with an MIC value of 1.95 µg/mL	South China Sea	N/A	N/A	3370	https://doi.org/10.1055/s-0043-119888	2018	-			N/A	N
Bacteria	Bacteria	Actinobacteria	Actinobacteria	Actinomycetales	Streptomycetaceae	Streptomyces	Streptomyces niveus	SCSIO 3406	CMNPD23216	marfuraquinocin A	C[C@H]([C@@]1(C)CCC(C(C)(C)CCC2)C2=C)Oc2c1c(O)cc(C(C(OC)=C1)=O)c2C1=O	Polyketides	Naphthalenes	Naphthoquinones	AB, CYT, AT	cytotoxic activity against SF-268, MCF-7, NCI-H460 and HepG-2 with IC50 = 26.7, 12.9, 3.7 and 17.5 μM antibacterial activities against E. coli ATCC 25922, S. aureus ATCC 29213, A. baumannii ATCC 19606, A. hydrophila ATCC 7966, M. luteus, MRSA (clinical isolate shhs-A1), MRSE (clinical isolate shhs-E1): MIC = 128, 8.0, >128, 128, >128, >128 and 64 μg/mL respectively.	South China Sea	20.3829	120.004	3536	https://doi.org/10.1021/np4006025	2013	N			sediment	N
Bacteria	Bacteria	Actinobacteria	Actinobacteria	Actinomycetales	Streptomycetaceae	Streptomyces	Streptomyces niveus	SCSIO 3406	CMNPD23217	marfuraquinocin B	C[C@H]([C@]1(C)CCC(C(C)(C)CCC2)C2=C)Oc2c1c(O)cc(C(C(OC)=C1)=O)c2C1=O	Polyketides	Naphthalenes	Naphthoquinones	AB, CYT, AT	cytotoxic activity against SF-268, MCF-7, NCI-H460 and HepG-2 with IC50 = 27.9, 18.7, 18.8 and 18.5 μM antibacterial activities against E. coli ATCC 25922, S. aureus ATCC 29213, A. baumannii ATCC 19606, A. hydrophila ATCC 7966, M. luteus, MRSA (clinical isolate shhs-A1), MRSE (clinical isolate shhs-E1): MIC = 128, 64, >128, 128, >128, >128 and 32 μg/mL respectively.	South China Sea	20.3829	120.004	3536	https://doi.org/10.1021/np4006025	2013	N			sediment	N
Bacteria	Bacteria	Actinobacteria	Actinobacteria	Actinomycetales	Streptomycetaceae	Streptomyces	Streptomyces niveus	SCSIO 3406	CMNPD23218	marfuraquinocin C	C[C@]1(CCC(C(C)(C)CCC2)C2=C)c(c(O)cc(C(C(OC)=C2)=O)c3C2=O)c3O[C@@H]1CO	Polyketides	Naphthalenes	Naphthoquinones	AB, CYT, AT	cytotoxic activity against SF-268, MCF-7, NCI-H460 and HepG-2 with IC50 = 17.9, 18.9, 4.4 and 11.9 μM antibacterial activities against E. coli ATCC 25922, S. aureus ATCC 29213, A. baumannii ATCC 19606, A. hydrophila ATCC 7966, M. luteus, MRSA (clinical isolate shhs-A1), MRSE (clinical isolate shhs-E1): MIC = 128, 8.0, >128, 128, >128, >128 and 8.0 μg/mL respectively.	South China Sea	20.3829	120.004	3536	https://doi.org/10.1021/np4006025	2013	N			sediment	N
Bacteria	Bacteria	Actinobacteria	Actinobacteria	Actinomycetales	Streptomycetaceae	Streptomyces	Streptomyces niveus	SCSIO 3406	CMNPD23219	marfuraquinocin D	C[C@@]1(CCC(C(C)(C)CCC2)C2=C)c(c(O)cc(C(C(OC)=C2)=O)c3C2=O)c3O[C@@H]1CO	Polyketides	Naphthalenes	Naphthoquinones	AB, CYT, AT	cytotoxic activity against SF-268, MCF-7, NCI-H460 and HepG-2 with IC50 = 18.3, 14.8, 8.8 and 15.5 μM antibacterial activities against E. coli ATCC 25922, S. aureus ATCC 29213, A. baumannii ATCC 19606, A. hydrophila ATCC 7966, M. luteus, MRSA (clinical isolate shhs-A1), MRSE (clinical isolate shhs-E1): MIC = 128, 8.0, >128, 128, >128, >128 and 8.0 μg/mL respectively.	South China Sea	20.3829	120.004	3536	https://doi.org/10.1021/np4006025	2013	N			sediment	N
Bacteria	Bacteria	Actinobacteria	Actinobacteria	Actinomycetales	Streptomycetaceae	Streptomyces	Streptomyces niveus	SCSIO 3406	CMNPD23220	phenaziterpene A	CC(C)=CCC/C(/C)=C/COc(c1nc2ccc3)cccc1nc2c3O	Alkaloids	Anthranilic acid alkaloids	Phenazine alkaloids	AB, CYT, AT	cytotoxic activity against SF-268, MCF-7, NCI-H460 and HepG-2 with IC50 = 10.2, 16.8, 68.9 and 22.3 μM antibacterial activities against E. coli ATCC 25922, S. aureus ATCC 29213, A. baumannii ATCC 19606, A. hydrophila ATCC 7966, M. luteus, MRSA (clinical isolate shhs-A1), MRSE (clinical isolate shhs-E1): MIC = 128, 128, >128, 64, >128, >128 and 128 μg/mL respectively.	South China Sea	20.3829	120.004	3536	https://doi.org/10.1021/np4006025	2013	N			sediment	N
Bacteria	Bacteria	Actinobacteria	Actinobacteria	Actinomycetales	Streptomycetaceae	Streptomyces	Streptomyces niveus	SCSIO 3406	CMNPD23221	phenaziterpene B	CC(C)=CCC/C(/C)=C/COc(c1nc2ccc3)cccc1nc2c3OC	Alkaloids	Anthranilic acid alkaloids	Phenazine alkaloids	AB, CYT, AT	cytotoxic activity against SF-268, MCF-7, NCI-H460 and HepG-2 with IC50 = 30.4, 21.9, >100 and 52.7 μM antibacterial activities against E. coli ATCC 25922, S. aureus ATCC 29213, A. baumannii ATCC 19606, A. hydrophila ATCC 7966, M. luteus, MRSA (clinical isolate shhs-A1), MRSE (clinical isolate shhs-E1): MIC = 128, 128, >128, 128, >128, 2.0 and 128 μg/mL respectively.	South China Sea	20.3829	120.004	3536	https://doi.org/10.1021/np4006025	2013	N			sediment	N
Bacteria	Bacteria	Actinobacteria	Actinobacteria	Actinomycetales	Streptomycetaceae	Streptomyces	Streptomyces niveus		L37482	aclidinomycin A	CC(C([C@@]1(C(C2=O)=C(CO[C@@H]3[C@H]4N(C)[C@@H]5[C@@H]6C4)N3[C@H]5[C@@H]1N1[C@H]6OCC1)O)=O)=C2OC	Alkaloids	Tyrosine alkaloids	Tetrahydroisoquinoline alkaloids	AB	antibacterial activity inhibiting the growth of Gram-positive bacteria, B. subtilis (32 ug/mL), M. luteus (32 ug/mL), S. aureus (32 ug/mL), MRSA 991 (16 ug/mL), MRSA 1862 (64 ug/mL) and MRSA SH1 (16 ug/mL)	South China Sea	20.38	120	3536	https://doi.org/10.1021/acs.joc.1c00123	2021	-			sediment	N
Bacteria	Bacteria	Actinobacteria	Actinobacteria	Actinomycetales	Streptomycetaceae	Streptomyces	Streptomyces niveus		L37483	aclidinomycin B	CC(C([C@@]1(C(C2=O)=C([C@@H](O)O[C@@H]3[C@H]4N(C)[C@@H]5[C@@H]6C4)N3[C@H]5[C@@H]1N1[C@H]6OCC1)O)=O)=C2OC	Alkaloids	Tyrosine alkaloids	Tetrahydroisoquinoline alkaloids	-	N/A	South China Sea	20.38	120	3536	https://doi.org/10.1021/acs.joc.1c00123	2021	-			sediment	N
Bacteria	Bacteria	Actinobacteria	Actinobacteria	Actinomycetales	Streptomycetaceae	Streptomyces	Streptomyces niveus		L37484	aclidinomycin C	CC(C([C@@]1(C(C2=O)=C([C@@H](O)O[C@@H]3[C@H]4N[C@@H]5[C@@H]6C4)N3[C@H]5[C@@H]1N1[C@H]6OCC1)O)=O)=C2OC	Alkaloids	Tyrosine alkaloids	Tetrahydroisoquinoline alkaloids	-	N/A	South China Sea	20.38	120	3536	https://doi.org/10.1021/acs.joc.1c00123	2021	N			sediment	N
Bacteria	Bacteria	Actinobacteria	Actinobacteria	Actinomycetales	Streptomycetaceae	Streptomyces	Streptomyces niveus		L37485	aclidinomycin D	CC(C([C@@]1(C(C2=O)=C(CO[C@@H]3[C@H]4N(C)[C@@H]5[C@@H]6C4)N3[C@H]5[C@@H]1N(CCO)C6=O)O)=O)=C2OC	Alkaloids	Tyrosine alkaloids	Tetrahydroisoquinoline alkaloids	AB	antibacterial activity inhibiting the growth of Gram-positive bacteria, B. subtilis (64 ug/mL), M. luteus (64 ug/mL), S. aureus (64 ug/mL), MRSA 991 (32 ug/mL), MRSA 1862 (64 ug/mL) and MRSA SH1 (32 ug/mL)	South China Sea	20.38	120	3536	https://doi.org/10.1021/acs.joc.1c00123	2021	N			sediment	N
Bacteria	Bacteria	Actinobacteria	Actinobacteria	Actinomycetales	Streptomycetaceae	Streptomyces	Streptomyces niveus		L37486	aclidinomycin E	CC(C([C@@]1(C(C2=O)=C3N4[C@H]5[C@@H]1N=C[C@@H](C1)[C@H]5N(C)[C@@H]1[C@H]4OC3)O)=O)=C2OC	Alkaloids	Tyrosine alkaloids	Tetrahydroisoquinoline alkaloids	AB	antibacterial activity inhibiting the growth of Gram-positive bacteria, B. subtilis (64 ug/mL), M. luteus (32 ug/mL), S. aureus (32 ug/mL), MRSA 991 (16 ug/mL), MRSA 1862 (32 ug/mL) and MRSA SH1 (16 ug/mL)	South China Sea	20.38	120	3536	https://doi.org/10.1021/acs.joc.1c00123	2021	N			sediment	N
Bacteria	Bacteria	Actinobacteria	Actinobacteria	Actinomycetales	Streptomycetaceae	Streptomyces	Streptomyces niveus		L37487	aclidinomycin F	CC(C([C@@]1(C(C2=O)=C(CO[C@@H]3[C@H]4N(C)[C@@H]5[C@@H]6C4)N3[C@H]5[C@@H]1O[C@H]6O)O)=O)=C2OC	Alkaloids	Tyrosine alkaloids	Tetrahydroisoquinoline alkaloids	-	N/A	South China Sea	20.38	120	3536	https://doi.org/10.1021/acs.joc.1c00123	2021	N			sediment	N
Bacteria	Bacteria	Actinobacteria	Actinobacteria	Actinomycetales	Streptomycetaceae	Streptomyces	Streptomyces niveus		L37488	aclidinomycin G	CC(C([C@@]1(C(C2=O)=C(CO[C@@H]3[C@H]4N[C@@H]5[C@@H]6C4)N3[C@H]5[C@@H]1O[C@H]6O)O)=O)=C2OC	Alkaloids	Tyrosine alkaloids	Tetrahydroisoquinoline alkaloids	AB	antibacterial activity inhibiting the growth of Gram-positive bacteria, B. subtilis (16 ug/mL), M. luteus (32 ug/mL), S. aureus (32 ug/mL), MRSA 991 (16 ug/mL), MRSA 1862 (16 ug/mL) and MRSA SH1 (8 ug/mL)	South China Sea	20.38	120	3536	https://doi.org/10.1021/acs.joc.1c00123	2021	N			sediment	N
Bacteria	Bacteria	Actinobacteria	Actinobacteria	Actinomycetales	Streptomycetaceae	Streptomyces	Streptomyces niveus		L37489	aclidinomycin H	CC(C([C@@]1(C(C2=O)=C([C@@H](O)O[C@@H]3[C@H]4N(C)[C@@H]5[C@@H]6C4)N3[C@H]5[C@@H]1O[C@H]6O)O)=O)=C2OC	Alkaloids	Tyrosine alkaloids	Tetrahydroisoquinoline alkaloids	-	N/A	South China Sea	20.38	120	3536	https://doi.org/10.1021/acs.joc.1c00123	2021	N			sediment	N
Bacteria	Bacteria	Actinobacteria	Actinobacteria	Actinomycetales	Streptomycetaceae	Streptomyces	Streptomyces niveus		L37490	aclidinomycin I	CC(C([C@@]1(C(C2=O)=C([C@@H](O)O[C@@H]3[C@H]4N[C@@H]5[C@@H]6C4)N3[C@H]5[C@@H]1O[C@H]6O)O)=O)=C2OC	Alkaloids	Tyrosine alkaloids	Tetrahydroisoquinoline alkaloids	-	N/A	South China Sea	20.38	120	3536	https://doi.org/10.1021/acs.joc.1c00123	2021	N			sediment	N
Bacteria	Bacteria	Actinobacteria	Actinobacteria	Actinomycetales	Streptomycetaceae	Streptomyces	Streptomyces niveus		L37491	aclidinomycin J	CC(C(C(C[C@@H]([C@@H]([C@H](C1)C(O)=O)N[C@@H]1C1)N1[C@H]1CO)=C1C1=O)=O)=C1OC	Alkaloids	Tyrosine alkaloids	Tetrahydroisoquinoline alkaloids	AB	antibacterial activity inhibiting the growth of Gram-positive bacteria, B. subtilis (16 ug/mL), M. luteus (16 ug/mL), S. aureus (16 ug/mL), MRSA 991 (8 ug/mL), MRSA 1862 (16 ug/mL) and MRSA SH1 (4 ug/mL) antibacterial activity inhibiting the growth of Gram-negative bacteria, Vibrio shilonii ATCC BAA-91 at 10 μg	South China Sea	20.38	120	3536	https://doi.org/10.1021/acs.joc.1c00123	2021	N			sediment	N
Bacteria	Bacteria	Actinobacteria	Actinobacteria	Actinomycetales	Streptomycetaceae	Streptomyces	Streptomyces niveus		L37492	aclidinomycin K	CC(C(C(C[C@@H]([C@@H]([C@@H](CO)C1)N[C@@H]1C1)N1[C@H]1CO)=C1C1=O)=O)=C1OC	Alkaloids	Tyrosine alkaloids	Tetrahydroisoquinoline alkaloids	AB	antibacterial activity inhibiting the growth of Gram-positive bacteria, B. subtilis (32 ug/mL), M. luteus (32 ug/mL), S. aureus (32 ug/mL), MRSA 991 (16 ug/mL), MRSA 1862 (32 ug/mL) and MRSA SH1 (16 ug/mL)	South China Sea	20.38	120	3536	https://doi.org/10.1021/acs.joc.1c00123	2021	N			sediment	N
Bacteria	Bacteria	Actinobacteria	Actinobacteria	Actinomycetales	Streptomycetaceae	Streptomyces	Streptomyces olivaceus	FXJ8.012	CMNPD23222	tetroazolemycin A	CN1[C@H]([C@H]2N=C(c(cccc3)c3O)OC2)SC[C@@H]1CN(C(CSSCC1N2C[C@@H]3N(C)[C@H]([C@H]4N=C(c(cccc5)c5O)OC4)SC3)C2=O)C1=O	Alkaloids	N/A	N/A	AB	antibacterial activity: weakly inhibited Klebsiella pneumoniae pathogen with MIC of 125–250 µg/mL.	SW Indian Ocean	-37.83	72	3838	https://doi.org/10.3390/md11051524	2013	N			water column	N
Bacteria	Bacteria	Actinobacteria	Actinobacteria	Actinomycetales	Streptomycetaceae	Streptomyces	Streptomyces olivaceus	FXJ8.012	CMNPD23223	tetroazolemycin B	CN1[C@@H]([C@H]2N=C(c(cccc3)c3O)OC2)SC[C@@H]1CN(C(CSSCC1N2C[C@@H]3N(C)[C@H]([C@H]4N=C(c(cccc5)c5O)OC4)SC3)C2=O)C1=O	Alkaloids	N/A	N/A	AB	antibacterial activity: weakly inhibited Klebsiella pneumoniae pathogen with MIC of 125 µg/mL.	SW Indian Ocean	-37.83	72	3838	https://doi.org/10.3390/md11051524	2013	N			water column	N
Bacteria	Bacteria	Actinobacteria	Actinobacteria	Actinomycetales	Streptomycetaceae	Streptomyces	Streptomyces olivaceus	FXJ8.012Δ1741	L28007	mycemycin C	Cc(c(Oc(cc1)c2cc1Cl)c(c(C(OC)=O)c1)NC2=O)c1Cl	Polyketides	Aromatic polyketides	Depsidones	AV	potential anti-HIV-1 reverse transcriptase (RT) activity of the compounds	Indian Ocean	-37.83	72	3838	https://doi.org/10.3390/md13106247	2015	N			water column	N
Bacteria	Bacteria	Actinobacteria	Actinobacteria	Actinomycetales	Streptomycetaceae	Streptomyces	Streptomyces olivaceus	FXJ8.012Δ1741	L28008	mycemycin D	Cc(c(Oc1c2cccc1)c(c(C(N)=O)c1)NC2=O)c1Cl	Polyketides	Aromatic polyketides	Depsidones	AV	potential anti-HIV-1 reverse transcriptase (RT) activity of the compounds	Indian Ocean	-37.83	72	3838	https://doi.org/10.3390/md13106247	2015	N			water column	N
Bacteria	Bacteria	Actinobacteria	Actinobacteria	Actinomycetales	Streptomycetaceae	Streptomyces	Streptomyces olivaceus	FXJ8.012Δ1741	L28009	mycemycin E	Cc(c(Oc(cc1)c2cc1Cl)c(c(C(N)=O)c1)NC2=O)c1Cl	Polyketides	Aromatic polyketides	Depsidones	-	N/A	Indian Ocean	-37.83	72	3838	https://doi.org/10.3390/md13106247	2015	N			water column	N
Bacteria	Bacteria	Actinobacteria	Actinobacteria	Actinomycetales	Streptomycetaceae	Streptomyces	Streptomyces olivaceus	SCSIO T05	CMNPD30007	olimycin A	CC[C@H](CCC(c(c(C(C([C@@]1(C)C=C2)=C3NC2=O)=O)c(cc2C)C3=O)c2O)=O)/C=C/C[C@H](CC(C)C)OC1=O	Polyketides	Macrolides	Lactam bearing macrolide lactones	-	N/A	Indian Ocean	-1.426	94.34	4617	https://doi.org/10.1016/j.tet.2017.11.069	2018	N			sediment	N
Bacteria	Bacteria	Actinobacteria	Actinobacteria	Actinomycetales	Streptomycetaceae	Streptomyces	Streptomyces olivaceus	SCSIO T05	CMNPD30008	olimycin B	CC[C@H](CCC(c(c(C(C([C@@](C)(C=C1)C(O[C@H]2C=C(C)C)=O)=C3NC1=O)=O)c(cc1C)C3=O)c1O)=O)/C=C/[C@@H]2O	Polyketides	Macrolides	Lactam bearing macrolide lactones	-	N/A	Indian Ocean	-1.426	94.34	4617	https://doi.org/10.1016/j.tet.2017.11.069	2018	N			sediment	N
Bacteria	Bacteria	Actinobacteria	Actinobacteria	Actinomycetales	Streptomycetaceae	Streptomyces	Streptomyces olivaceus	SCSIO T05	-	rishirilide B (1)	CC(C)CC[C@@]1(O)C2=CC3=C(O)C=CC=C3C=C2C(=O)[C@H](C)[C@]1(O)C(O)=O	N/A	N/A	N/A	antithromitic	antithrombolytic activity by virtue of their ability to inhibit α2-macroglobulin with IC50 values of 35 μg/mL, inhibit glutathione S-transferase with an IC50 of 26.9 μM	Indian Ocean	-1.4256	94.3364	4617	https://doi.org/10.1021/acs.jnatprod.8b00076	2018	-	bioactivity: https://doi.org/10.7164/antibiotics.45.1681		sediment	N
Bacteria	Bacteria	Actinobacteria	Actinobacteria	Actinomycetales	Streptomycetaceae	Streptomyces	Streptomyces olivaceus	SCSIO T05	-	galvaquinone B (4)	CC(C)CCC(=O)C1=C(C)C(O)=C2C(=O)C3=C(C(O)=CC=C3)C(=O)C2=C1O	Polyketides	Polycyclic aromatic polyketides	Anthraquinones and anthrones	CYT, epigenetic	reported to modulate epigenetic activities at 1.0 μM and to exert moderate toxicities against non-small-cell lung cancer cell lines Calu-3 and H2887.	Indian Ocean	-1.4256	94.3364	4617	https://doi.org/10.1021/acs.jnatprod.8b00076	2018	-	bioactivity: https://doi.org/10.1021/np3004326		sediment	N
Bacteria	Bacteria	Actinobacteria	Actinobacteria	Actinomycetales	Streptomycetaceae	Streptomyces	Streptomyces olivaceus	SCSIO T05	-	lupinacidin D (6)	CCCc(c(C(c(c1ccc2)c2O)=O)c(c(O)c2C)C1=O)c2O	Polyketides	Polycyclic aromatic polyketides	Anthraquinones and anthrones	-	N/A	Indian Ocean	-1.4256	94.3364	4617	https://doi.org/10.1021/acs.jnatprod.8b00076	2018	N			sediment	N
Bacteria	Bacteria	Actinobacteria	Actinobacteria	Actinomycetales	Streptomycetaceae	Streptomyces	Streptomyces pactum	SCSIO 02999	L29966	pactamide A (11)	CC[C@@H](C[C@H]1C2)[C@@H](C)[C@@H]1[C@@H](CC1)[C@@H]2[C@H](C/C=C\C(NCCC[C@@H](C(O)=C23)NC3=O)=O)[C@H]1/C=C/C2=O	Amino acids and Peptides	Macrolides	Macrocyclic tetramic acids	CYT	displayed the best cytotoxic activity against SF-268, MCF-7, NCI-H460 and Hep-G2 with IC50 values of 0.51, 0.26, 0.24 and 0.37 μM	South China Sea	16.06	109.9	880	https://doi.org/10.1039/C6SC03875A	2017	N			sediment	N
Bacteria	Bacteria	Actinobacteria	Actinobacteria	Actinomycetales	Streptomycetaceae	Streptomyces	Streptomyces pactum	SCSIO 02999	L29967	pactamide B (12)	CCC(C[C@H]1C2)=C(CO)[C@@H]1[C@@H](CC1)[C@@H]2[C@H](C/C=C\C(NCCC[C@@H](C(O)=C23)NC3=O)=O)[C@H]1/C=C/C2=O	Amino acids and Peptides	Macrolides	Macrocyclic tetramic acids	CYT	cytotoxic activity against SF-268, MCF-7, NCI-H460 and Hep-G2 with IC50 values of 25.47, 24.45, 21.93 and 26.15 μM	South China Sea	16.06	109.9	880	https://doi.org/10.1039/C6SC03875A	2017	N			sediment	N
Bacteria	Bacteria	Actinobacteria	Actinobacteria	Actinomycetales	Streptomycetaceae	Streptomyces	Streptomyces pactum	SCSIO 02999	L29968	pactamide C (13)	CCC([C@H]1CO)=C[C@@H](C2)[C@H]1[C@@H](CC1)[C@@H]2[C@H](C/C=C\C(NCCC[C@@H](C(O)=C23)NC3=O)=O)[C@H]1/C=C/C2=O	Amino acids and Peptides	Macrolides	Macrocyclic tetramic acids	CYT	displayed the best cytotoxic activity against SF-268, MCF-7, NCI-H460 and Hep-G2 with IC50 values of 2.42, 0.71, 0.74 and 1.71 μM	South China Sea	16.06	109.9	880	https://doi.org/10.1039/C6SC03875A	2017	N			sediment	N
Bacteria	Bacteria	Actinobacteria	Actinobacteria	Actinomycetales	Streptomycetaceae	Streptomyces	Streptomyces pactum	SCSIO 02999	L29969	pactamide D (14)	CC[C@@H](C[C@H]1C2)[C@@H](C)[C@@H]1[C@@H](C/C=C/C=C/C(C(C(N[C@H]1CCCN3)=O)=C1O)=O)[C@@H]2/C=C/C=C/C3=O	Amino acids and Peptides	Macrolides	Macrocyclic tetramic acids	CYT	cytotoxic activity against SF-268, MCF-7, NCI-H460 and Hep-G2 with IC50 values of 19.26, 14.5, 17.41 and 17.23 μM	South China Sea	16.06	109.9	880	https://doi.org/10.1039/C6SC03875A	2017	N	Cisplatin, positive control: 3.99, 9.23, 1.53 and 1.39 uM		sediment	N
Bacteria	Bacteria	Actinobacteria	Actinobacteria	Actinomycetales	Streptomycetaceae	Streptomyces	Streptomyces pactum	SCSIO 02999	L29970	pactamide E (15)	CC[C@@H](C[C@H]1/C=C/C=C/C=C/C(NCCC[C@@H](C(O)=C23)NC3=O)=O)[C@@H](C)[C@@H]1/C=C/C=C/C=C/C2=O	Amino acids and Peptides	Macrolides	Macrocyclic tetramic acids	CYT	cytotoxic activity against SF-268, MCF-7, NCI-H460 and Hep-G2 with IC50 values of 8.7, 5.1, 5.19 and 6.88 μM	South China Sea	16.06	109.9	880	https://doi.org/10.1039/C6SC03875A	2017	N			sediment	N
Bacteria	Bacteria	Actinobacteria	Actinobacteria	Actinomycetales	Streptomycetaceae	Streptomyces	Streptomyces pactum	SCSIO 02999	L29971	pactamide F (16)	CC[C@@H](C[C@@H](C1)[C@H]2[C@@H](CC3)[C@@H]1[C@H](C/C=C\C(NCCC[C@@H](C(O)=C14)NC4=O)=O)[C@H]3/C=C/C1=O)[C@]2(CCl)O	Amino acids and Peptides	Macrolides	Macrocyclic tetramic acids	CYT	cytotoxic activity against SF-268, MCF-7, NCI-H460 and Hep-G2 with IC50 values of 2.65, 2.66, 2.85 and 2.66 μM	South China Sea	16.06	109.9	880	https://doi.org/10.1039/C6SC03875A	2017	N			sediment	N
Bacteria	Bacteria	Actinobacteria	Actinobacteria	Actinomycetales	Streptomycetaceae	Streptomyces	Streptomyces scopuliridis	SCSIO ZJ46	CMNPD24452	desotamide B	CC(C)C[C@@H](C(N[C@H](CC(C)C)C(N[C@@H](C(C)C)C(N[C@@H](CC(N)=O)C(NCC(N[C@H]1Cc2c[nH]c3c2cccc3)=O)=O)=O)=O)=O)NC1=O	Amino acids and peptides	Oligopeptides	Cyclic peptides	AB	antibacterial activities against strains of Staphylococcus aureus ATCC 29213, Streptococcus pnuemoniae NCTC 7466 and methicillin-resistant Staphylococcus epidermidis (MRSE) (16.0, 12.5, 32.0 ug/mL)	South China Sea	20.3829	120.004	3536	https://doi.org/10.1021/np500399v	2014	N			sediment	N
Bacteria	Bacteria	Actinobacteria	Actinobacteria	Actinomycetales	Streptomycetaceae	Streptomyces	Streptomyces scopuliridis	SCSIO ZJ46	CMNPD24453	desotamide C	CC[C@@H](C)[C@@H](C(N[C@@H](CC(N)=O)C(NCC(N[C@@H](CC(c(cccc1)c1NC=O)=O)C(N[C@@H](CC(C)C)C(N[C@@H]1CC(C)C)=O)=O)=O)=O)=O)NC1=O	Amino acids and peptides	Oligopeptides	Cyclic peptides	-	N/A	South China Sea	20.3829	120.004	3536	https://doi.org/10.1021/np500399v	2014	N			sediment	N
Bacteria	Bacteria	Actinobacteria	Actinobacteria	Actinomycetales	Streptomycetaceae	Streptomyces	Streptomyces scopuliridis	SCSIO ZJ46	CMNPD24454	desotamide D	CC[C@@H](C)[C@@H](C(N[C@@H](CC(N)=O)C(NCC(N[C@@H](CC(c(cccc1)c1N)=O)C(N[C@@H](CC(C)C)C(N[C@@H]1CC(C)C)=O)=O)=O)=O)=O)NC1=O	Amino acids and peptides	Oligopeptides	Cyclic peptides	-	N/A	South China Sea	20.3829	120.004	3536	https://doi.org/10.1021/np500399v	2014	N			sediment	N
Bacteria	Bacteria	Actinobacteria	Actinobacteria	Actinomycetales	Streptomycetaceae	Streptomyces	Streptomyces scopuliridis	SCSIO ZJ46	-	desotamide	CC[C@@H](C)[C@@H]1NC(=O)[C@@H](CC(C)C)NC(=O)[C@H](CC(C)C)NC(=O)[C@H](CC2=CNC3=C2C=CC=C3)NC(=O)CNC(=O)[C@H](CC(N)=O)NC1=O	Amino acids and peptides	Oligopeptides	Cyclic peptides	AB	antibacterial activities against strains of Staphylococcus aureus ATCC 29213, Streptococcus pnuemoniae NCTC 7466 and methicillin-resistant Staphylococcus epidermidis (MRSE) (16.0, 12.5, 32.0 ug/mL)	South China Sea	20.3829	120.004	3536	https://doi.org/10.1021/np500399v	2014	-			sediment	N
Bacteria	Bacteria	Actinobacteria	Actinobacteria	Actinomycetales	Streptomycetaceae	Streptomyces	Streptomyces somaliensis	SCSIO ZH66	CMNPD27207	3,7,11-trimethyl-2,6,10-triene-1,14-tetradecyl dioic acid (1)	C/C(/CC/C=C(\C)/CCC(O)=O)=C\CC/C(/C)=C/C(O)=O	Fatty acids	Fatty Acids and Conjugates	Dicarboxylic acids	-	N/A	South China Sea	20.38	120	3536	https://doi.org/10.3390/md14100184	2016	N			sediment	N
Bacteria	Bacteria	Actinobacteria	Actinobacteria	Actinomycetales	Streptomycetaceae	Streptomyces	Streptomyces somaliensis	SCSIO ZH66	-	(4S)-4,11-dihydroxy-10-methyl-dodec-2-en-1,4-olide (3)	N/A	N/A	N/A	N/A	CYT	moderate activity against the human hepatic carcinoma cell line (Huh7.5) with an IC50 value of 19.4 μg/mL	South China Sea	20.38	120	3536	https://doi.org/10.3390/md14100184	2016	-			sediment	N
Bacteria	Bacteria	Actinobacteria	Actinobacteria	Actinomycetales	Streptomycetaceae	Streptomyces	Streptomyces somaliensis	SCSIO ZH66	CMNPD28505	somalimycin (1)	c1ccc(C(=O)N[C@@H]2C(=O)O[C@@H](C)[C@H](OC(=O)C(C)C)[C@@H](C)C(=O)O[C@@H]2C)c(O)c1N	Amino acids and Peptides	Macrolides	Antimycins	AI, CYT, AT	anti-inflammatory - up to 80% of inhibition on IL-5 production in the OVA-- less than 20% and null activity; very weak cytotoxicity against human umbilical vein endothelial cells(HUVEC) - 62.6 μm (LD50)	South China Sea	20.38	120	3536	https://doi.org/10.3389/fmicb.2017.00678	2017	N			sediment	N
Bacteria	Bacteria	Actinobacteria	Actinobacteria	Actinomycetales	Streptomycetaceae	Streptomyces	Streptomyces somaliensis	SCSIO ZH66	-	USF-19A (2)	CC(C)C(=O)OC1C(C)OC(=O)C(NC(=O)C2=C(O)C(NC=O)=CC=C2)C(C)OC(=O)C1C	Amino acids and Peptides	Macrolides	Antimycins	AI, CYT, AT	strong anti-inflammatory - up to 80% of inhibition on IL-5 production in the OVA-stimulated splenocytes at the concentration of 1 μM, the IC50 value of which was further determined as 0.57 μM; very weak cytotoxicity against human umbilical vein endothelial cells(HUVEC) - 34.6 μm (LD50)	South China Sea	20.38	120	3536	https://doi.org/10.3389/fmicb.2017.00678	2017	-			sediment	N
Bacteria	Bacteria	Actinobacteria	Actinobacteria	Actinomycetales	Streptomycetaceae	Streptomyces	Streptomyces somaliensis	SCSIO ZH66	-	urauchimycin D (3)	C[C@@H]1OC(=O)[C@@H](NC(=O)C2=C(O)C(NC=O)=CC=C2)[C@@H](C)OC(=O)[C@H](C)[C@H]1O	Amino acids and Peptides	Macrolides	Antimycins	AI, CYT, AT, (AF*)	anti-inflammatory - up to 80% of inhibition on IL-5 production in the OVA-- less than 20% and null activity; very weak cytotoxicity against human umbilical vein endothelial cells(HUVEC) - 192.9 μm (LD50)	South China Sea	20.38	120	3536	https://doi.org/10.3389/fmicb.2017.00678	2017	-		antifungal activity against C. albicans (16 mm inhibition zone) (https://doi.org/10.3389/fmicb.2018.00787)	sediment	N
Bacteria	Bacteria	Actinobacteria	Actinobacteria	Actinomycetales	Streptomycetaceae	Streptomyces	Streptomyces xinghaiensis	SCSIO S15077	L35616	tunicamycin E (1)	CCCC(C)CCCCCC/C=C/C(N[C@H]([C@H]1O)[C@H](O[C@H]([C@@H]([C@H]2O)NC(C)=O)O[C@H](CO)[C@H]2O)O[C@H](C[C@H]([C@H]([C@H]([C@H]2O)O)O[C@H]2N(C=CC(N2)=O)C2=O)O)[C@@H]1O)=O	Carbohydrates	Nucleosides	Pyrimidine nucleos(t)ides	AB, AF	significant antibacterial, growth-inhibiting activities against gram positive B. thuringiensis BT01 and W102 with MIC = 2 and 0.5 μg/mL and moderate antifungal activity against Candida albicans ATCC 96901 and CMCC (F) 98001 with MIC = 32 and 8 μg/mL	South China Sea	17.59	112.907	3536	https://doi.org/10.1080/14786419.2018.1493736	2020	N			sediment	N
Bacteria	Bacteria	Actinobacteria	Actinobacteria	Actinomycetales	Streptomycetaceae	Streptomyces	Streptomyces xinghaiensis	SCSIO S15077	-	tunicamycin B (2)	[H][C@@]1(O[C@H]([C@H](O)[C@@H]1O)N1C=CC(=O)NC1=O)[C@H](O)C[C@H]1O[C@@H](O[C@H]2O[C@H](CO)[C@@H](O)[C@H](O)[C@H]2NC(C)=O)[C@H](NC(=O)\C=C\CCCCCCCCCCC(C)C)[C@@H](O)[C@H]1O	Carbohydrates	Nucleosides	Pyrimidine nucleos(t)ides	AB, AF	significant antibacterial, growth-inhibiting activities against gram positive B. thuringiensis BT01 and W102 with MIC = 0.125 and 0.063 μg/mL and moderate antifungal activity against Candida albicans ATCC 96901 and CMCC (F) 98001 with MIC = 8 and 4 μg/mL	South China Sea	17.59	112.907	3536	https://doi.org/10.1080/14786419.2018.1493736	2020	-			sediment	N
Bacteria	Bacteria	Actinobacteria	Actinobacteria	Actinomycetales	Streptomycetaceae	Streptomyces	Streptomyces xinghaiensis	SCSIO S15077	-	tunicamycin X (3)	[H][C@@]1(O[C@H]([C@H](O)[C@@H]1O)N1C=CC(=O)NC1=O)[C@H](O)C[C@H]1O[C@@H](O[C@@]2([H])O[C@H](CO)[C@@H](O)[C@H](O)[C@H]2NC(C)=O)[C@H](NC(=O)C=CCCCCCCCCCCCC(C)C)[C@@H](O)[C@H]1O	Carbohydrates	Nucleosides	Pyrimidine nucleos(t)ides	AB, AF	significant antibacterial, growth-inhibiting activities against gram positive B. thuringiensis BT01 and W102 with MIC = 0.063 and 0.016 μg/mL and moderate antifungal activity against Candida albicans ATCC 96901 and CMCC (F) 98001 with MIC = 16 and 8 μg/mL	South China Sea	17.59	112.907	3536	https://doi.org/10.1080/14786419.2018.1493736	2020	-			sediment	N
Bacteria	Bacteria	Actinobacteria	Actinobacteria	Actinomycetales	Streptomycetaceae	Streptomyces	Streptomyces xinghaiensis	SCSIO S15077	-	tunicamycin A (4)	[H][C@@]1(O[C@H]([C@H](O)[C@@H]1O)N1C=CC(=O)NC1=O)[C@H](O)C[C@H]1O[C@@H](O[C@H]2O[C@H](CO)[C@@H](O)[C@H](O)[C@H]2NC(C)=O)[C@H](NC(=O)\C=C\CCCCCCCCCC(C)C)[C@@H](O)[C@H]1O	Carbohydrates	Nucleosides	Pyrimidine nucleos(t)ides	AB, AF	significant antibacterial, growth-inhibiting activities against gram positive B. thuringiensis BT01 and W102 with MIC = 0.5 and 0.25 μg/mL and moderate antifungal activity against Candida albicans ATCC 96901 and CMCC (F) 98001 with MIC = 8 and 2 μg/mL	South China Sea	17.59	112.907	3536	https://doi.org/10.1080/14786419.2018.1493736	2020	-			sediment	N
Bacteria	Bacteria	Actinobacteria	Actinobacteria	Actinomycetales	Streptomycetaceae	Streptomyces	Streptomyces xinghaiensis	SCSIO S15077	-	streptovirudin D2 (5)	[H][C@@]1(O[C@H]([C@H](O)[C@@H]1O)N1C=CC(=O)NC1=O)[C@H](O)C[C@H]1O[C@@H](O[C@H]2O[C@H](CO)[C@@H](O)[C@H](O)[C@H]2NC(C)=O)[C@H](NC(=O)\C=C\CCCCCCCCC(C)CC)[C@@H](O)[C@H]1O	Carbohydrates	Nucleosides	Pyrimidine nucleos(t)ides	AB, AF	significant antibacterial, growth-inhibiting activities against gram positive B. thuringiensis BT01 and W102 with MIC = 1 and 1 μg/mL and moderate antifungal activity against Candida albicans ATCC 96901 and CMCC (F) 98001 with MIC = 32 and 16 μg/mL	South China Sea	17.59	112.907	3536	https://doi.org/10.1080/14786419.2018.1493736	2020	-			sediment	N
Bacteria	Bacteria	Actinobacteria	Actinobacteria	Actinomycetales	Streptomycetaceae	Streptomyces	Streptomyces xinghaiensis	SCSIO S15077	-	tunicamycin C (6)	[H][C@@]1(O[C@H]([C@H](O)[C@@H]1O)N1C=CC(=O)NC1=O)[C@H](O)C[C@H]1O[C@@H](O[C@H]2O[C@H](CO)[C@@H](O)[C@H](O)[C@H]2NC(C)=O)[C@H](NC(=O)\C=C\CCCCCCCCC(C)C)[C@@H](O)[C@H]1O	Carbohydrates	Nucleosides	Pyrimidine nucleos(t)ides	AB, AF	significant antibacterial, growth-inhibiting activities against gram positive B. thuringiensis BT01 and W102 with MIC = 2 and 1 μg/mL and moderate antifungal activity against Candida albicans ATCC 96901 and CMCC (F) 98001 with MIC = 32 and 8 μg/mL	South China Sea	17.59	112.907	3536	https://doi.org/10.1080/14786419.2018.1493736	2020	-			sediment	N
Bacteria	Bacteria	Actinobacteria	Actinobacteria	Actinomycetales	Streptomycetaceae	Streptomyces	Streptomyces xinghaiensis	SCSIO S15077	-	tunicamycin C3 (7)	[H][C@@]1(O[C@H]([C@H](O)[C@@H]1O)N1C=CC(=O)NC1=O)[C@H](O)C[C@H]1O[C@@H](O[C@H]2O[C@H](CO)[C@@H](O)[C@H](O)[C@H]2NC(C)=O)[C@H](NC(=O)C=CCCCCCCCCCC(C)CC)[C@@H](O)[C@H]1O	Carbohydrates	Nucleosides	Pyrimidine nucleos(t)ides	AB, AF	significant antibacterial, growth-inhibiting activities against gram positive B. thuringiensis BT01 and W102 with MIC = 0.25 and 0.008 μg/mL and moderate antifungal activity against Candida albicans ATCC 96901 and CMCC (F) 98001 with MIC = 4 and 2 μg/mL	South China Sea	17.59	112.907	3536	https://doi.org/10.1080/14786419.2018.1493736	2020	-			sediment	N
Bacteria	Bacteria	Actinobacteria	Actinobacteria	Actinomycetales	Streptomycetaceae	Streptomyces	Streptomyces xiamenensis	M1-94P	CMNPD23235	xiamenmycin C (1)	C[C@](CCC=C(C)C)([C@H](C1)O)Oc(cc2)c1cc2C(N)=O	Terpenoids	N/A	N/A	CYT, AP, AT, anti-fibrotic	anti-proliferative activity against human lung fibroblast, WI26 cells: significantly inhibited the proliferation (38 % reduction in 6 days at a concentration of 15 μg/mL)	East Pacific	12.7115	-103.907	2628	https://doi.org/10.3390/md11104035	2013	N			sediment	N
Bacteria	Bacteria	Actinobacteria	Actinobacteria	Actinomycetales	Streptomycetaceae	Streptomyces	Streptomyces xiamenensis	M1-94P	CMNPD23236	xiamenmycin D (2)	C[C@H]([C@@H](C(OC)=O)NC(c(cc1)cc(C2)c1O[C@@](C)(CCC=C(C)C)[C@H]2O)=O)O	Terpenoids	N/A	N/A	CYT, AP, AT, anti-fibrotic	anti-proliferative activity against human lung fibroblast, WI26 cells: significantly inhibited the proliferation (38 % reduction in 6 days at a concentration of 30 μg/mL)	East Pacific	12.7115	-103.907	2628	https://doi.org/10.3390/md11104035	2013	N			sediment	N
Bacteria	Bacteria	Actinobacteria	Actinobacteria	Actinomycetales	Streptosporangiaceae	Nonomuraea	Nonomuraea sp.	AKA32	L33540	akazamicin (1)	CC1=C(C=C2C(=C1O)C(=O)C3=C(C4=C(C5=C(C(=C(C=C5CC4)CN)C(=O)O)O)C(=C3C2=O)O)OC)O	Polyketides	Polycyclic aromatic polyketides	Anthraquinones and anthrones	CYT, AT	cytotoxicity against murine B16 melanoma cell line with the IC50 value of 1.7 μM	Sagami Bay, Japan	35.2328	139.364	800	https://doi.org/10.1038/s41429-018-0139-7	2019	N			water column	Y
Bacteria	Bacteria	Actinobacteria	Actinobacteria	Actinomycetales	Streptosporangiaceae	Nonomuraea	Nonomuraea sp.	AKA32	-	actinofuranone C (2)	CC=C(C)C(O)C(C)C=CC=CCCC(O)CC1=C(C)C(=O)C(C)(O)O1	Polyketides	Linear polyketides	Open-chain polyketides	CYT, AT	cytotoxicity against murine B16 melanoma cell line with the IC50 value of 1.2 μM	Sagami Bay, Japan	35.2328	139.364	800	https://doi.org/10.1038/s41429-018-0139-7	2019	-			water column	Y
Bacteria	Bacteria	Actinobacteria	Actinobacteria	Actinomycetales	Streptosporangiaceae	Nonomuraea	Nonomuraea sp.	AKA32	-	formylanthranilic acid (3)	NC1=C(C=O)C=CC=C1C(O)=O	N/A	N/A	N/A	CYT, AT	cytotoxicity against murine B16 melanoma cell line with the IC50 value of 25 μM	Sagami Bay, Japan	35.2328	139.364	800	https://doi.org/10.1038/s41429-018-0139-7	2019	-			water column	Y
Bacteria	Bacteria	Actinobacteria	Actinobacteria	Actinomycetales	Streptosporangiaceae	Nonomuraea	Nonomuraea sp.	MM565M-173N2	L37169	sealutomicin A	COC(C(C([C@@]1([C@H](C#C/C=C\C#C[C@H]2O)Nc3c4C(c5c6cccc5)=O)O[C@]12c3cc(O)c4C6=O)=C)O)=O	Polyketides	Macrolides	Anthraquinones and anthrones	AB	A new enediyne antibiotic. Strong antibacterial activity against carbapenem-resistant Enterobacteriaceae (CRE) (MIC 0.05–0.2 μg ml−1) strong antimicrobial activities against susceptible and MDR Gram-negative bacteria including NDM- and KPC-producing strains. Its MICs were 0.05–0.1 μg ml−1 for E. coli, and 0.1–0.4 μg ml−1 for K. pneumoniae. Antibacterial activities against susceptible and MDR Gram…	Japan Trench	39.44	142.2	329	https://doi.org/10.1038/s41429-020-00402-1	2021	N			sediment	Y
Bacteria	Bacteria	Actinobacteria	Actinobacteria	Actinomycetales	Streptosporangiaceae	Nonomuraea	Nonomuraea sp.	MM565M-173N2	L37170	sealutomicin B	CC([C@]([C@H](c1c([C@H]2O)cccc1)Nc(c1cc(O)c3C(c4c5cccc4)=O)c3C5=O)([C@]12O)OC1=O)=C1O	Polyketides	Polycyclic aromatic polyketides	Anthraquinones and anthrones	AB	strong to moderate antibacterial activity against Gram-positive bacteria. Their MICs were 0.2–1.6 μg ml−1 toward susceptible and MDR S. aureus, and 0.8 to more than 6.4 μg ml−1 for susceptible and vancomycin-resistant E. faecalis/faecium. However, they did not show activity against Gram-negative bacteria.	Japan Trench	39.44	142.2	329	https://doi.org/10.1038/s41429-020-00402-1	2021	N			sediment	Y
Bacteria	Bacteria	Actinobacteria	Actinobacteria	Actinomycetales	Streptosporangiaceae	Nonomuraea	Nonomuraea sp.	MM565M-173N2	L37171	sealutomicin C	C/C(/[C@]([C@H](c1c([C@H]2O)cccc1)Nc(c1cc(O)c3C(c4c5cccc4)=O)c3C5=O)([C@]12O)O)=C\C(OC)=O	Polyketides	Polycyclic aromatic polyketides	Anthraquinones and anthrones	AB	strong to moderate antibacterial activity against Gram-positive bacteria. Their MICs were 0.2–1.6 μg ml−1 toward susceptible and MDR S. aureus, and 0.8 to more than 6.4 μg ml−1 for susceptible and vancomycin-resistant E. faecalis/faecium. However, they did not show activity against Gram-negative bacteria.	Japan Trench	39.44	142.2	329	https://doi.org/10.1038/s41429-020-00402-1	2021	N			sediment	Y
Bacteria	Bacteria	Actinobacteria	Actinobacteria	Actinomycetales	Streptosporangiaceae	Nonomuraea	Nonomuraea sp.	MM565M-173N2	L37172	sealutomicin D	CC([C@@]([C@@H]([C@@H](c1c2cccc1)O)c1cc(O)c3C(c4c5cccc4)=O)([C@H]2Nc1c3C5=O)OC1=O)=C1O	Polyketides	Polycyclic aromatic polyketides	Anthraquinones and anthrones	AB	strong to moderate antibacterial activity against Gram-positive bacteria. Their MICs were 0.2–1.6 μg ml−1 toward susceptible and MDR S. aureus, and 0.8 to more than 6.4 μg ml−1 for susceptible and vancomycin-resistant E. faecalis/faecium. However, they did not show activity against Gram-negative bacteria.	Japan Trench	39.44	142.2	329	https://doi.org/10.1038/s41429-020-00402-1	2021	N			sediment	Y
Bacteria	Bacteria	Actinobacteria	Actinobacteria	Actinomycetales	Thermomonosporaceae	Actinomadura	Actinomadura sp.	AKA43	L37851	nomimicin B	CC[C@H](C1)C(C)=C[C@@](C)(C/C=C/C[C@@H]([C@](C)([C@@H]2C[C@@H]([C@@]3(CO)O)O)/C(/O)=C4/C5=O)C=C[C@@H]2[C@H]3O)[C@@]15OC4=O	Polyketides	Macrolides	Spirotetronate macrolides	AB, CYT, AT	antibacterial activity against Gram-positive bacteria, Kocuria rhizophila and Bacillus subtilis (MIC = 6.5 and 12.5 ug/mL) cytotoxic activity against P388 murine leukemia cells with IC50 values of 33 μM	Sagami Bay, Japan	35.19	139.3	800	https://doi.org/10.3762/bjoc.17.141	2021	N			water column, suspended particles	Y
Bacteria	Bacteria	Actinobacteria	Actinobacteria	Actinomycetales	Thermomonosporaceae	Actinomadura	Actinomadura sp.	AKA43	L37852	nomimicin C	CC[C@H](C1)C(C)=C[C@@](C)(C/C=C/C[C@@H]([C@](C)([C@@H]2C[C@@H]([C@@]3(C)O)O)/C(/O)=C4/C5=O)C=C[C@@H]2[C@H]3O)[C@@]15OC4=O	Polyketides	Macrolides	Spirotetronate macrolides	AB, CYT, AT	antibacterial activity against Gram-positive bacteria, Kocuria rhizophila and Bacillus subtilis (MIC = 6.5 and 12.5 ug/mL) cytotoxic activity against P388 murine leukemia cells with IC50 values of 89 μM	Sagami Bay, Japan	35.19	139.3	800	https://doi.org/10.3762/bjoc.17.141	2021	N			water column, suspended particles	Y
Bacteria	Bacteria	Actinobacteria	Actinobacteria	Actinomycetales	Thermomonosporaceae	Actinomadura	Actinomadura sp.	AKA43	L37853	nomimicin D	CC/C=C(\C)/C=C(\C)/C/C=C/C[C@@H]([C@](C)([C@@H]1C[C@@H]([C@@H]2C)O)/C(/O)=C(/C(C(O3)=C)=O)\C3=O)C=C[C@@H]1[C@H]2O	Polyketides	Cyclic polyketides	3-Decalinoyltetramic acids	AB	antibacterial activity against Gram-positive bacteria, Kocuria rhizophila (MIC = 6.5 ug/mL)	Sagami Bay, Japan	35.19	139.3	800	https://doi.org/10.3762/bjoc.17.141	2021	N			water column, suspended particles	Y
Bacteria	Bacteria	Actinobacteria	Actinobacteria	Actinomycetales	Thermomonosporaceae	Actinomadura	Actinomadura sp.	AKA43	L37854	nomimicin A	CC[C@H](C1)C(C)=C[C@@](C)(C/C=C/C[C@@H]([C@](C)([C@@H]2C[C@@H]([C@@H]3C)O)/C(/O)=C4/C5=O)C=C[C@@H]2[C@H]3O)[C@@]15OC4=O	Polyketides	Macrolides	Spirotetronate macrolides	-	N/A	Sagami Bay, Japan	35.19	139.3	800	https://doi.org/10.3762/bjoc.17.141	2021	-			water column, suspended particles	Y
Bacteria	Bacteria	Actinobacteria	Actinobacteria	Actinomycetales	Thermomonosporaceae	Actinomadura	Actinomadura sp.	DEM31376	L30502	madurastatin C1	CN[C@@H](CCCN(C(CCNC(CNC([C@@H]1N=C(c(cccc2)c2O)OC1)=O)=O)=O)O)C(N[C@@H](CCCN1O)C1=O)=O	Amino acids and Peptides	Oligopeptides	Linear peptides	-	N/A	Canary Basin, Atlantic Ocean	30	-25	3814	https://doi.org/10.1021/acs.jnatprod.7b00082	2017	N	depth: https://doi.org/10.1128%2FAEM.69.10.6189-6200.2003		sediment	Y
Bacteria	Bacteria	Actinobacteria	Actinobacteria	Actinomycetales	Thermomonosporaceae	Actinomadura	Actinomadura sp.	KD439	L38989	kumemicinone A	C[C@@](C1)(C=C[C@H]([C@@]2([C@H](c3cccc(O)c33)O)O[C@]2(CC2)C3=O)[C@@]12O)O	Polyketides	Aromatic polyketides	Angucyclines	CYT	strongly cytotoxic activity against P388 Murine Leukemia cells IC50 = 1.8 μM, comparable to positive control SF2315B (1.7 μM)	Okinawa Prefectural Government Deep Sea Water Research Center, Okinawa, Japan	26.36	126.8	612	https://doi.org/10.1021/acs.jnatprod.1c01205	2022	N			water column	Y
Bacteria	Bacteria	Actinobacteria	Actinobacteria	Actinomycetales	Thermomonosporaceae	Actinomadura	Actinomadura sp.	KD439	L38990	kumemicinone B	C[C@](C1)(C=C[C@H]([C@@]2([C@H](c3cccc(O)c33)O)O[C@]2(CC2)C3=O)[C@@]12O)O	Polyketides	Aromatic polyketides	Angucyclines	CYT	cytotoxic activity against P388 Murine Leukemia cells IC50 = 7.6 μM, comparable to positive control SF2315B (1.7 μM)	Okinawa Prefectural Government Deep Sea Water Research Center, Okinawa, Japan	26.36	126.8	612	https://doi.org/10.1021/acs.jnatprod.1c01205	2022	N			water column	Y
Bacteria	Bacteria	Actinobacteria	Actinobacteria	Actinomycetales	Thermomonosporaceae	Actinomadura	Actinomadura sp.	KD439	L38991	kumemicinone C	CC(C[C@@](CC1)(C2=C([C@H](c3c(C4=O)c(O)ccc3)O)[C@]14O)O)=CC2=O	Polyketides	Aromatic polyketides	Angucyclines	CYT	cytotoxic activity against P388 Murine Leukemia cells IC50 = 12 μM, comparable to positive control SF2315B (1.7 μM)	Okinawa Prefectural Government Deep Sea Water Research Center, Okinawa, Japan	26.36	126.8	612	https://doi.org/10.1021/acs.jnatprod.1c01205	2022	N			water column	Y
Bacteria	Bacteria	Actinobacteria	Actinobacteria	Actinomycetales	Thermomonosporaceae	Actinomadura	Actinomadura sp.	KD439	L38993	kumemicinone D	CC(C[C@@](CC[C@@]1([C@@H](c2c3c(O)ccc2)O)C3=O)([C@H]2C1=O)O)=C[C@H]2O	Polyketides	Aromatic polyketides	Angucyclines	CYT	cytotoxic activity against P388 Murine Leukemia cells IC50 = 53.3 μM	Okinawa Prefectural Government Deep Sea Water Research Center, Okinawa, Japan	26.36	126.8	612	https://doi.org/10.1021/acs.jnatprod.1c01205	2022	N			water column	Y
Bacteria	Bacteria	Actinobacteria	Actinobacteria	Actinomycetales	Thermomonosporaceae	Actinomadura	Actinomadura sp.	KD439	L38997	kumemicinone E	CC(C[C@@](CC1)([C@H]2[C@@]3([C@H](c4cccc(O[C@](CC[C@](CC(C)=C5)([C@@H]6[C@@H]5O)O)([C@]6([C@H](c5cccc(O)c55)O)O)C5=O)c44)O)O[C@]13C4=O)O)=C[C@H]2O	Polyketides	Aromatic polyketides	Angucyclines	CYT	cytotoxic activity against P388 Murine Leukemia cells IC50 = 9.7 μM, comparable to positive control SF2315B (1.7 μM)	Okinawa Prefectural Government Deep Sea Water Research Center, Okinawa, Japan	26.36	126.8	612	https://doi.org/10.1021/acs.jnatprod.1c01205	2022	N			water column	Y
Bacteria	Bacteria	Actinobacteria	Actinobacteria	Actinomycetales	Thermomonosporaceae	Actinomadura	Actinomadura sp.	KD439	L39002	kumemicinone F	C[C@@](C[C@]1(CC[C@@]2(C(c(c([C@@H]3O)ccc4)c4O)=O)Oc(cccc4[C@@H]([C@]5([C@H]6[C@@H](C=C(C)C7)O)O[C@]55CC[C@@]67O)O)c4C5=O)O)(C=C[C@@H]1[C@@]23O)O	Polyketides	Aromatic polyketides	Angucyclines	CYT	cytotoxic activity against P388 Murine Leukemia cells IC50 = 10.7 μM, comparable to positive control SF2315B (1.7 μM)	Okinawa Prefectural Government Deep Sea Water Research Center, Okinawa, Japan	26.36	126.8	612	https://doi.org/10.1021/acs.jnatprod.1c01205	2022	N			water column	Y
Bacteria	Bacteria	Actinobacteria	Actinobacteria	Actinomycetales	Thermomonosporaceae	Actinomadura	Actinomadura sp.	KD439	L39003	kumemicinone G	Cc1cc(CC[C@@]([C@]2([C@H](c3cccc(O)c33)O)O)(C3=O)S[C@](CCc3c4ccc(C)c3)([C@]4([C@H](c3cccc(O)c33)O)O)C3=O)c2cc1	Polyketides	Aromatic polyketides	Anthraquinones and anthrones	CYT	cytotoxic activity against P388 Murine Leukemia cells IC50 = 6.1 μM, comparable to positive control SF2315B (1.7 μM)	Okinawa Prefectural Government Deep Sea Water Research Center, Okinawa, Japan	26.36	126.8	612	https://doi.org/10.1021/acs.jnatprod.1c01205	2022	N			water column	Y
Bacteria	Bacteria	Actinobacteria	Actinobacteria	Actinomycetales	Williamsiaceae	Williamsia	Williamsia sp.		L29345	3-benzyl-3α,4β-dihydroxypentan-2-one	C[C@H]([C@@](Cc1ccccc1)(C(C)=O)O)O	N/A	N/A	N/A	-	N/A	Indian Ocean	-37.86	49.81	1634	https://doi.org/10.1016/j.bse.2016.06.004	2016	N			sediment	Y
Bacteria	Bacteria	Aquificae	Aquificae	Aquificales	Desulfurobacteriaceae	Thermovibrio	Thermovibrio ammonificans		L20562	ammonificin A	NC[C@@H](c(c(OC[C@H]1Oc2cc(O)ccc2)c2[C@@H]1c(cc1)cc(Br)c1O)ccc2O)O	Alkaloids	Tyrosine alkaloids	Phenylethylamines	-	N/A	East Pacific Rise	9.83333	-107.2	2500	https://doi.org/10.1021/np800726d	2009	N	Depth >2 000 m https://doi.org/10.1016/0012-821X(91)90226-8		hydrothermal vent deposit	Y
Bacteria	Bacteria	Aquificae	Aquificae	Aquificales	Desulfurobacteriaceae	Thermovibrio	Thermovibrio ammonificans		L20563	ammonificin B	NC[C@@H](c(c(OC[C@H]1Oc2cc(O)ccc2)c2[C@@H]1c(cc1)cc(Br)c1Br)ccc2O)O	Alkaloids	Tyrosine alkaloids	Phenylethylamines	-	N/A	East Pacific Rise	9.83333	-107.2	2500	https://doi.org/10.1021/np800726d	2009	N			hydrothermal vent deposit	Y
Bacteria	Bacteria	Aquificae	Aquificae	Aquificales	Desulfurobacteriaceae	Thermovibrio	Thermovibrio ammonificans		L24226	ammonificin C	NC[C@@H](c(c(OC1)c2C(c(cc3)cc(Br)c3O)=C1Oc1cc(O)ccc1)ccc2O)O	Alkaloids	Tyrosine alkaloids	Phenylethylamines	CYT	cytotoxic: induce apoptosis at 2 μM (the control, staurosporine, a known apoptosis inducer at 0.1 μM)	East Pacific Rise	9.833	-107.2	2500	https://doi.org/10.3390/md10102300	2012	N			hydrothermal vent deposit (black smoker chimney sediment)	Y
Bacteria	Bacteria	Aquificae	Aquificae	Aquificales	Desulfurobacteriaceae	Thermovibrio	Thermovibrio ammonificans		L24227	ammonificin D	NC[C@@H](c(c(OC1)c2C(c(cc3)cc(Br)c3Br)=C1Oc1cc(O)ccc1)ccc2O)O	Alkaloids	Tyrosine alkaloids	Phenylethylamines	CYT	cytotoxic: induce apoptosis at 3 μM (the control, staurosporine, a known apoptosis inducer at 0.1 μM)	East Pacific Rise	9.833	-107.2	2500	https://doi.org/10.3390/md10102300	2012	N			hydrothermal vent deposit (black smoker chimney sediment)	Y
Bacteria	Bacteria	Firmicutes	Bacili	Bacillales	Bacillaceae	Bacillus	Bacillus amyloliquefaciens	Gas 00152	CMNPD27223	halomide	CC(C)C(CCCC(N1Cc2ccccc2)=O)/N=C\C1=O	Alkaloids	Lysine alkaloids	N/A	TOX	potent toxicity towards brine shrimp larvae (LD50 value was 0.07 μg/mL)	South China Sea	18.4	122.35	2476	https://doi.org/10.1007/s10600-016-1648-x	2016	N			sediment	N
Bacteria	Bacteria	Firmicutes	Bacili	Bacillales	Bacillaceae	Bacillus	Bacillus amyloliquefaciens		CMNPD28617	isotryptophan	N[C@@H](Cc1cc(cccc2)c2[nH]1)C(O)=O	Amino acids and Peptides	Small peptides	Aminoacids	AF	antifungal activity against T. viride, Colletotrichum gloeosporioides, Sclerotinia sclerotiorum, Fusarium oxysporum, Alternaria longipes, Rhizoctonia solani Kühn and Paecilomyces variotii at MICs of 3.125, 6.25, 6.25, 3.125, 3.125, 6.25 and 3.125 μg/disc, respectively.	Antarctic	-61.16	-50.76	786	https://doi.org/10.1080/14786419.2016.1274896	2017	N			water column	N
Bacteria	Bacteria	Firmicutes	Bacili	Bacillales	Bacillaceae	Bacillus	Bacillus amyloliquefaciens	SH-B74	CMNPD24383	cyclo-(Leu-Pro-Ile-Pro)	[C@H]12N(CCC1)C(=O)[C@H](CC(C)C)NC(=O)[C@H]3N(CCC3)C(=O)[C@H](C(CC)C)NC2=O	Amino acids and Peptides	Oligopeptides	Cyclic peptides	CYT	cytotoxic activity with IC50 values of 26.6 μM and 34.7 μM, respectively.	South China Sea	18.4	112.3	2476	https://doi.org/10.1038/ja.2014.27	2014	N			sediment	N
Bacteria	Bacteria	Firmicutes	Bacili	Bacillales	Bacillaceae	Bacillus	Bacillus amyloliquefaciens	SH-B74	CMNPD24384	cyclo-(Phe-Pro-Tyr-Gly)	C1C(=O)N[C@@H](Cc2ccccc2)C(=O)N(CCC3)[C@@H]3C(=O)N[C@@H](Cc4ccc(O)cc4)C(=O)N1	Amino acids and Peptides	Small peptides	Simple diketopiperazine alkaloids	CYT	cytotoxic activity with IC50 values of 38.2 μM and 46.1 μM, respectively.	South China Sea	18.4	112.3	2476	https://doi.org/10.1038/ja.2014.27	2014	N			sediment	N
Bacteria	Bacteria	Firmicutes	Bacili	Bacillales	Bacillaceae	Bacillus	Bacillus amyloliquefaciens	SH-B74	L25847	bacillopeptin B1	CCCCCCCCCCCCC(CC(N[C@H](CC(N)=O)C(N[C@@H](Cc(cc1)ccc1O)C(N[C@@H](CC(N)=O)C(N[C@H](CO)C(N[C@H](CCC(O)=O)C(N[C@@H](CO)C(N[C@@H]1C(C)O)=O)=O)=O)=O)=O)=O)=O)NC1=O	Amino acids and Peptides	Oligopeptides	Cyclic peptides	AF	antifungal activity toward the tested plant fungal pathogens, such as Valsa mali, Fusarium oxysporum f.sp. cucumerinum and Rhizoctonia solani, when the concentration was over 2 mg ml−1.	South China Sea	17.9	114.6	N/A	https://doi.org/10.1038/ja.2013.89	2014	N			sediment	N
Bacteria	Bacteria	Firmicutes	Bacili	Bacillales	Bacillaceae	Bacillus	Bacillus pumilus	MB 40	-	Bis (2-ethylhexyl) phthalate (BEHP)	CCCCC(CC)COC(=O)C1=CC=CC=C1C(=O)OCC(CC)CCCC	Shikimates and Phenylpropanoids	Phenolic acids (C6-C1)	Simple phenolic acids	CYT, AP, AT	anti proliferative effect by MTT assay in human erythroleukemic K562 cells, IC50 = 21 μM	Bay of Bengal, Indian Ocean	13.0834	92.7118	1000	https://doi.org/10.1016/j.cbi.2011.11.005	2012	N			water column	N
Bacteria	Bacteria	Firmicutes	Bacili	Bacillales	Bacillaceae	Bacillus	Bacillus sp.		L17957	(12Z)-2,7-dimethyl-5,10-but[2]enophenazine-11,14-dione	Cc(cc1)cc(N(c2c3cc(C)cc2)C(/C=C2)=O)c1N3C2=O	Alkaloids	Anthranilic acid alkaloids	N/A	CYT, AP, AT	cytotoxic to P388 cells, inhibiting their proliferation by 78.3%.	West Pacific Ocean	8.3383	-154.951	5059	https://doi.org/10.1007/BF02977647	2007	N			sediment	Y
Bacteria	Bacteria	Firmicutes	Bacili	Bacillales	Bacillaceae	Bacillus	Bacillus sp.		-	Compound 2 - unknown	N/A	N/A	N/A	N/A	CYT, AT	weakly cytotoxic with an IC50 value 74 and 87 pM on P388 cells and K562 cells.	West Pacific Ocean	8.3383	-154.951	5059	https://doi.org/10.1007/BF02977647	2007	-			sediment	Y
Bacteria	Bacteria	Firmicutes	Bacili	Bacillales	Bacillaceae	Bacillus	Bacillus sp.		CMNPD9395	guaymasol	CC(C)C[C@H]([C@@H](Cc(cc1)ccc1O)O)O	Shikimates and Phenylpropanoids	N/A	N/A	-	N/A	Guaymas Basin, Mexico	27.25	-111.5	1834	https://doi.org/10.1080/10575639808044960	1998	N			sediment, core	Y
Bacteria	Bacteria	Firmicutes	Bacili	Bacillales	Bacillaceae	Bacillus	Bacillus sp.		CMNPD9396	epiguaymasol	CC(C)C[C@@H]([C@@H](Cc(cc1)ccc1O)O)O	Shikimates and Phenylpropanoids	N/A	N/A	-	N/A	Guaymas Basin, Mexico	27.25	-111.5	1834	https://doi.org/10.1080/10575639808044960	1998	N			sediment, core	Y
Bacteria	Bacteria	Firmicutes	Bacili	Bacillales	Bacillaceae	Bacillus	Bacillus sp.		L11350	guaymasone	CC(C)CC(C(Cc(cc1)ccc1O)O)=O	Shikimates and Phenylpropanoids	N/A	N/A	-	N/A	Guaymas Basin, Mexico	27.25	-111.5	1834	https://doi.org/10.1080/10575639808044960	1998	-			sediment, core	Y
Bacteria	Bacteria	Firmicutes	Bacili	Bacillales	Bacillaceae	Bacillus	Bacillus subterraneus		L32631	bacilsubteramide A	CC(NCC[C@@](c(cccc1)c1N1)(C1=O)O)=O	Alkaloids	Tryptophan alkaloids	Simple oxindole alkaloids	-	N/A	South China Sea	19.69	119.3	2918	https://www.tandfonline.com/doi/full/10.1080/14786419.2018.1425852	2018	N			N/A	N
Bacteria	Bacteria	Firmicutes	Bacili	Bacillales	Bacillaceae	Bacillus	Bacillus subtilis	SY2101	L36711	subtipyrroline A	CC(c1c(C2)c([nH]cc3)c3[nH]1)=N[C@@H]2C(O)=O	Alkaloids	Tryptophan alkaloids	Carboline alkaloids	CYT, AP, AB, AF	weak cytotoxic/antiproliferative activities against human glioma U251 cells (IC50 = 36.3 uM) and antibacterial and antifungal activity inhibiting the growth of Escherichia coli and Candida albicans (MIC = 46, 34 ug/mL)	Challenger Deep, Mariana Trench	11.3192	142.201	11000	https://doi.org/10.1016/j.tet.2020.131516	2020	N			sediment	Y
Bacteria	Bacteria	Firmicutes	Bacili	Bacillales	Bacillaceae	Bacillus	Bacillus subtilis	SY2101	L36712	subtipyrroline B	C[C@@](C(C)=O)(c1cc([nH]c2c3C[C@@H](C(O)=O)N=C2C)c3[nH]1)O	Alkaloids	Tryptophan alkaloids	Carboline alkaloids	AB, AF	antibacterial and antifungal activity inhibiting the growth of Escherichia coli and Candida albicans (MIC = 45, 36 ug/mL)	Challenger Deep, Mariana Trench	11.3192	142.201	11000	https://doi.org/10.1016/j.tet.2020.131516	2020	N			sediment	Y
Bacteria	Bacteria	Firmicutes	Bacili	Bacillales	Bacillaceae	Bacillus	Bacillus subtilis	SY2101	L36713	subtipyrroline C	CC(c1c(C2)c([nH]c([C@@H]([C@H](CO)O)c3c[nH]c4c3cccc4)c3)c3[nH]1)=N[C@@H]2C(O)=O	Alkaloids	Tryptophan alkaloids	Simple indole alkaloids	CYT, AP, AB, AF	weak cytotoxic/antiproliferative activities against human glioma U87MG cells (IC50 = 26.1 uM) and antibacterial and antifungal activity inhibiting the growth of Escherichia coli and Candida albicans (MIC = 46, 37 ug/mL)	Challenger Deep, Mariana Trench	11.3192	142.201	11000	https://doi.org/10.1016/j.tet.2020.131516	2020	N			sediment	Y
Bacteria	Bacteria	Firmicutes	Bacili	Bacillales	Bacillaceae	Bacillus	Bacillus subtilis	B5	CMNPD27227	7-O-2'E-butenoyl macrolactin A (1)	C[C@@H](CCC/C=C/C=C/[C@@H](C[C@H](C/C=C\C=C\[C@H](C/C=C/C=C1)OC(/C=C/C)=O)O)O)OC1=O	Polyketides	Macrolides	Polyene macrolides	AF	antifungal activities against tea pathogenic fungi Pestalotiopsis theae and Colletotrichum gloeosporioides (500 μg/disc)	Southwest Pacific Ocean	-25.43	-178	3000	https://doi.org/10.1080/14786419.2016.1155576	2016	N			sediment	Y
Bacteria	Bacteria	Firmicutes	Bacili	Bacillales	Bacillaceae	Bacillus	Bacillus subtilis	B5	-	macrolactin A (2)	N/A	N/A	N/A	N/A	AF	antifungal activities against tea pathogenic fungi Pestalotiopsis theae and Colletotrichum gloeosporioides (125 μg/disc)	Southwest Pacific Ocean	-25.43	-178	3000	https://doi.org/10.1080/14786419.2016.1155576	2016	-			sediment	Y
Bacteria	Bacteria	Firmicutes	Bacili	Bacillales	Bacillaceae	Bacillus	Bacillus subtilis	B5	CMNPD27228	7,13-epoxyl-macrolactin A (1)	C[C@@H](CCC/C=C/C=C/[C@@H](C[C@H]1O[C@@H](C/C=C/C=C2)/C=C/C=C\C1)O)OC2=O	Polyketides	Macrolides	Polyene macrolides	AI	can promote proliferation of RAW 264.7 cells under the low concentration 10 μM anti-inflammatory activity via inhibition of IL-1β mRNA expression in a concentration-dependent manner	Pacific Ocean	5.109	-174.2	3000	https://doi.org/10.3390/md14110195	2016	N			sediment	Y
Bacteria	Bacteria	Firmicutes	Bacili	Bacillales	Bacillaceae	Bacillus	Bacillus subtilis	B5	-	7-O-2′E-butenoyl macrolactin A (2)	CC=CC(=O)O[C@H]1C\C=C\C=C/C(=O)O[C@@H](C)CCC\C=C\C=C\[C@H](O)C[C@@H](O)C\C=C/C=C/1	Polyketides	Macrolides	Polyene macrolides	AI	anti-inflammatory activity via inhibition of reduced the production of IL-1β and iNOS expression	Pacific Ocean	5.109	-174.2	3000	https://doi.org/10.3390/md14110195	2016	-			sediment	Y
Bacteria	Bacteria	Firmicutes	Bacili	Bacillales	Bacillaceae	Bacillus	Bacillus subtilis	B6	-	macrolactin A (3)	C[C@H]1CCC\C=C\C=C\[C@H](O)C[C@@H](O)C\C=C/C=C/[C@@H](O)C\C=C\C=C/C(=O)O1	Polyketides	Macrolides	Polyene macrolides	AI	only slightly reduced the mRNA expression of IL-1β (antiinflammatory)	Pacific Ocean	5.109	-174.2	3000	https://doi.org/10.3390/md14110195	2016	-			sediment	Y
Bacteria	Bacteria	Firmicutes	Bacili	Bacillales	Bacillaceae	Bacillus	Bacillus subtilis	B7	-	7-O-malonyl macrolactin A (4)	C[C@H]1CCC\C=C\C=C\[C@H](O)C[C@@H](O)C\C=C/C=C/[C@H](C\C=C\C=C/C(=O)O1)OC(=O)CC(O)=O	Polyketides	Macrolides	Polyene macrolides	AI	anti-inflammatory activity via inhibition of reduced the production of IL-1β and iNOS expression	Pacific Ocean	5.109	-174.2	3000	https://doi.org/10.3390/md14110195	2016	-			sediment	Y
Bacteria	Bacteria	Firmicutes	Bacili	Bacillales	Bacillaceae	Bacillus	Bacillus subtilis	B8	-	7-O-succinyl macrolactin A (5)	C[C@H]1CCC\C=C\C=C\[C@H](O)C[C@@H](O)C\C=C/C=C/[C@H](C\C=C\C=C/C(=O)O1)OC(=O)CCC(O)=O	Polyketides	Macrolides	Polyene macrolides	AI	significantly inhibit RNA expression of IL-1β, IL-6 and iNOS in LPS-stimulated RAW 264.7 macrophages (antiinflammatory)	Pacific Ocean	5.109	-174.2	3000	https://doi.org/10.3390/md14110195	2016	-			sediment	Y
Bacteria	Bacteria	Firmicutes	Bacili	Bacillales	Bacillaceae	Bacillus	Bacillus subtilis	SY2101	L39452	(±)-bacillipyrrole A	CC(C(C)=O)n1c(C(C)=O)cc(C)c1C	Alkaloids	N/A	N/A	-	N/A	Challenger Deep, Mariana Trench	11.34	142.2	11000	https://doi.org/10.1016/j.phytol.2022.03.010	2022	N			sediment	Y
Bacteria	Bacteria	Firmicutes	Bacili	Bacillales	Bacillaceae	Bacillus	Bacillus subtilis	SY2101	L39453	bacillipyrazine A	Cc1c(C)nc(Cc(cc2)ccc2O)c(C)n1	Alkaloids	Peptide alkaloids	Pyrazine and Piperazine alkaloids	-	N/A	Challenger Deep, Mariana Trench	11.34	142.2	11000	https://doi.org/10.1016/j.phytol.2022.03.010	2022	N			sediment	Y
Bacteria	Bacteria	Firmicutes	Bacili	Bacillales	Bacillaceae	Bacillus	Bacillus subtilis	SY2101	-	2-acetyl-4,5-dimethylpyrrole	CC(=O)C1=CC(C)=C(C)N1	Alkaloids	N/A	N/A	-	N/A	Challenger Deep, Mariana Trench	11.34	142.2	11000	https://doi.org/10.1016/j.phytol.2022.03.010	2022	-			sediment	Y
Bacteria	Bacteria	Firmicutes	Bacili	Bacillales	Bacillaceae	Bacillus	Bacillus subtilis	SY2101	-	3,5,6-trimethylpyrazine-2-methyl acetate	CC(=O)OCC1=NC(C)=C(C)N=C1C	Alkaloids	Peptide alkaloids	Pyrazine and Piperazine alkaloids	CYT, AP	cytotoxic (antiproliferative) against human glioma U87MG cells with an IC50 value of 22.6 ± 2.8 μM	Challenger Deep, Mariana Trench	11.34	142.2	11000	https://doi.org/10.1016/j.phytol.2022.03.010	2022	-			sediment	Y
Bacteria	Bacteria	Firmicutes	Bacili	Bacillales	Bacillaceae	Bacillus	Bacillus subtilis	SY2101	-	phenylacetic acid	OC(=O)CC1=CC=CC=C1	Shikimates and Phenylpropanoids	N/A	N/A	-	N/A	Challenger Deep, Mariana Trench	11.34	142.2	11000	https://doi.org/10.1016/j.phytol.2022.03.010	2022	-			sediment	Y
Bacteria	Bacteria	Firmicutes	Bacili	Bacillales	Bacillaceae	Bacillus	Bacillus subtilis	SY2101	-	streptalbonin I	C[C@@H](NC1=CC=C(C=C1)C(O)=O)C(C)=O	Amino acids and Peptides	Small peptides	Aminoacids	-	N/A	Challenger Deep, Mariana Trench	11.34	142.2	11000	https://doi.org/10.1016/j.phytol.2022.03.010	2022	-			sediment	Y
Bacteria	Bacteria	Firmicutes	Bacili	Bacillales	Bacillaceae	Bacillus	Bacillus subtilis	SY2101	-	4-hydroxybenzaldehyde	OC1=CC=C(C=O)C=C1	Shikimates and Phenylpropanoids	Phenolic acids (C6-C1)	Simple phenolic acids	-	N/A	Challenger Deep, Mariana Trench	11.34	142.2	11000	https://doi.org/10.1016/j.phytol.2022.03.010	2022	-			sediment	Y
Bacteria	Bacteria	Firmicutes	Bacili	Bacillales	Bacillaceae	Bacillus	Bacillus subtilis	SY2101	-	4-methyl-5,6-dihydro-2-pyranone	CC1=CC(=O)OCC1	Terpenoids	Monoterpenoids	Secoiridoid monoterpenoids	-	N/A	Challenger Deep, Mariana Trench	11.34	142.2	11000	https://doi.org/10.1016/j.phytol.2022.03.010	2022	-			sediment	Y
Bacteria	Bacteria	Firmicutes	Bacili	Bacillales	Bacillaceae	Bacillus	Bacillus subtilis	SY2101	-	indazole	N1N=CC2=CC=CC=C12	Alkaloids	N/A	N/A	-	N/A	Challenger Deep, Mariana Trench	11.34	142.2	11000	https://doi.org/10.1016/j.phytol.2022.03.010	2022	-			sediment	Y
Bacteria	Bacteria	Firmicutes	Bacili	Bacillales	Bacillaceae	Bacillus	Bacillus subtilis	B1779	CMNPD21885	lipoamicoumacin A (1)	CC(C)CCCCCCCCC(N[C@@H](CC(N)=O)C(N[C@@H](C1)[C@@H]([C@@H](C(N[C@@H](CC(C)C)[C@H](Cc2cccc(O)c22)OC2=O)=O)O)OC1=O)=O)=O	Shikimates and Phenylpropanoids	Coumarins	Isocoumarins	-	N/A	Red Sea	20.3	38.5	1000	https://doi.org/10.3390/md10020319	2012	N			sediment, core	Y
Bacteria	Bacteria	Firmicutes	Bacili	Bacillales	Bacillaceae	Bacillus	Bacillus subtilis	B1779	CMNPD21886	lipoamicoumacin B (2)	CCC(C)CCCCCCCCC(N[C@@H](CC(N)=O)C(N[C@@H](C1)[C@@H]([C@@H](C(N[C@@H](CC(C)C)[C@H](Cc2cccc(O)c22)OC2=O)=O)O)OC1=O)=O)=O	Shikimates and Phenylpropanoids	Coumarins	Isocoumarins	-	N/A	Red Sea	20.3	38.5	1000	https://doi.org/10.3390/md10020319	2012	N			sediment, core	Y
Bacteria	Bacteria	Firmicutes	Bacili	Bacillales	Bacillaceae	Bacillus	Bacillus subtilis	B1779	CMNPD21887	lipoamicoumacin C (3)	CC(C)CCCCCCCCC(N[C@@H](CCC(N)=O)C(N[C@@H](C1)[C@@H]([C@@H](C(N[C@@H](CC(C)C)[C@H](Cc2cccc(O)c22)OC2=O)=O)O)OC1=O)=O)=O	Shikimates and Phenylpropanoids	Coumarins	Isocoumarins	-	N/A	Red Sea	20.3	38.5	1000	https://doi.org/10.3390/md10020319	2012	N			sediment, core	Y
Bacteria	Bacteria	Firmicutes	Bacili	Bacillales	Bacillaceae	Bacillus	Bacillus subtilis	B1779	CMNPD21888	lipoamicoumacin D (4)	CCC(C)CCCCCCCCC(N[C@@H](CCC(N)=O)C(N[C@@H](C1)[C@@H]([C@@H](C(N[C@@H](CC(C)C)[C@H](Cc2cccc(O)c22)OC2=O)=O)O)OC1=O)=O)=O	Shikimates and Phenylpropanoids	Coumarins	Isocoumarins	-	N/A	Red Sea	20.3	38.5	1000	https://doi.org/10.3390/md10020319	2012	N			sediment, core	Y
Bacteria	Bacteria	Firmicutes	Bacili	Bacillales	Bacillaceae	Bacillus	Bacillus subtilis	B1779	CMNPD21889	bacilosarcin C (5)	CC(C)C[C@@H]([C@H](Cc1cccc(O)c11)OC1=O)NC([C@H]([C@H]([C@H](CC(O)=O)N[C@H]1C)O[C@]1(C)O)O)=O	Shikimates and Phenylpropanoids	Coumarins	Isocoumarins	-	N/A	Red Sea	20.3	38.5	1000	https://doi.org/10.3390/md10020319	2012	N			sediment, core	Y
Bacteria	Bacteria	Firmicutes	Bacili	Bacillales	Bacillaceae	Bacillus	Bacillus subtilis	B1779	-	bacilosarcin B (6)	N/A	N/A	N/A	N/A	CYT, AB	cytotoxicity against the HeLa cells with IC50 = 4.32 μM strong antibacterial activities against Staphylococcus aureus and Loktanella hongkongensi antibacterial activities against S. aureus and L. hongkongensis (MIC: 4.05 and 16.19 μM)	Red Sea	20.3	38.5	1000	https://doi.org/10.3390/md10020319	2012	-			sediment, core	Y
Bacteria	Bacteria	Firmicutes	Bacili	Bacillales	Bacillaceae	Bacillus	Bacillus subtilis	B1779	-	amicoumacin A (7)	N/A	N/A	N/A	N/A	CYT, AB	cytotoxicity against the HeLa cells with IC50 = 33.60 μM strong antibacterial activities against Staphylococcus aureus and Loktanella hongkongensi antibacterial activities against B. subtilis, S. aureus and L. hongkongensis (MIC: 18.87, 18.87, and 1.18 μM)	Red Sea	20.3	38.5	1000	https://doi.org/10.3390/md10020319	2012	-			sediment, core	Y
Bacteria	Bacteria	Firmicutes	Bacili	Bacillales	Bacillaceae	Geobacillus	Geobacillus sp.	E263	L30750	2-amino-6-hydroxy-[1,4]-benzoquinone	NC(C(C(O)=C1)=O)=CC1=O	Polyketides	N/A	N/A	CYT	anti-tumor activity (HGC-27,MGC-803,MDA-MB-231,MDA-MB-435) apoptosis of melanoma, gastric cancer and breast cancer cells by inducing the accumulation of intracellular reactive oxygen species.	East Pacific	-6.35	-117.5	N/A	https://doi.org/10.3390/md15070200	2017	N	"deep-sea hydorthermal vent"		hydrothermal vent deposit	Y
Bacteria	Bacteria	Firmicutes	Bacili	Bacillales	Bacillaceae	Virgibacillus	Virgibacillus dokdonensis	MCCC 1A00493	L31768	1-deoxy-N-acetylglucosamine	CC(N[C@@H](CO[C@H](CO)[C@H]1O)[C@H]1O)=O	Carbohydrates	Aminosugars and aminoglycosides	Aminosugars	AB	antibacterial activity that specifically suppressed X. oryzae pv. oryzae PXO99A (MIC was 23.90 μg/mL)	East Pacific	N/A	N/A	N/A	https://doi.org/10.3390/md16020052	2018	N	"deep-sea polymetallic nodules" Xanthomonas oryzae pv. oryzae, which causes rice bacterial blight, is an important pathogen in rice. The disease was first observed by Japanese farmers in 1884 [1] and causes severe economic losses in agriculture worldwide [2,3].		polymetallic nodule	N
Bacteria	Bacteria	Firmicutes	Bacili	Bacillales	Paenibacillaceae	Paenibacillus	Paenibacillus sp.	SVB7	L37241	svalbamide A	CC[C@H](C)CCCC[C@@H](CC(N[C@H](C(C)C)C(N[C@H](CCN1)C1=O)=O)=O)O	Amino acids and Peptides	Small peptides	Tripeptides	pro-enzyme	induced quinone reductase activity in Hepa1c1c7 murine hepatoma cells by 1.45-, 1.98-, and 2.54-fold at 10, 20, and 40 μM, respectively	Wijdefjorden, Svalbard	80.27	16.21	322	https://doi.org/10.3390/md19040229	2021	N			sediment	Y
Bacteria	Bacteria	Firmicutes	Bacili	Bacillales	Paenibacillaceae	Paenibacillus	Paenibacillus sp.	SVB7	L37242	svalbamide B	CC[C@H](C)CCCC[C@@H](CC(N[C@H](C(C)C)C(N[C@@H](CCN1)C1=O)=O)=O)O	Amino acids and Peptides	Small peptides	Tripeptides	pro-enzyme	induced quinone reductase activity in Hepa1c1c7 murine hepatoma cells by 1.93-, 2.64-, and 2.98-fold at 10, 20, and 40 μM	Wijdefjorden, Svalbard	80.27	16.21	322	https://doi.org/10.3390/md19040229	2021	N			sediment	Y
Bacteria	Bacteria	Firmicutes	Bacili	Bacillales	Thermoactinomycetaceae	Thermoactinomyces	Thermoactinomyces vulgaris	ISCAR 2354	CMNPD28619	thermoactinamide A	N1[C@H](Cc2ccc(O)cc2)C(=O)N[C@@H](C(C)C)C(=O)N[C@@H](CC(C)C)C(=O)N[C@H](CC(C)C)C(=O)N[C@@H](CC(C)C)C(=O)N[C@H]([C@@H](C)CC)C1=O	Amino acids and Peptides	Oligopeptides	Cyclic peptides	AB	significant antibacterial activity = inhibited the growth of Staphylococcus aureus ATCC 6538 with an MIC value of 35 μM	Iceland	66.6142	-17.6525	400	https://doi.org/10.1021/acs.jnatprod.7b00560	2017	N			hydrothermal vent deposit	N (Genus)
Bacteria	Bacteria	Proteobacteria	Alphaproteobacteria	Hyphomicrobiales	Phyllobacteriaceae	Mesorhizobium	Mesorhizobium sp.		L17953	5-cis-3-oxo-C12-HSL	CCCCCC/C=C\CC(CC(N[C@@H](CCO1)C1=O)=O)=O	Fatty acids	Fatty amides	Fatty acyl homoserine lactones	AB, CYT	cytotoxic: Jurkat (reduced 90 %) and HeLa S3 cells (redcued 50 %) and antibacterial activity against Bacillus brevis	Korsfjord, Bergen, Norway	60.1597	5.1227	250	https://doi.org/10.1128/AEM.02344-06	2007	N			seabed, sponge derived: Phakellia ventilabrum	Y
Bacteria	Bacteria	Proteobacteria	Alphaproteobacteria	Hyphomicrobiales	Phyllobacteriaceae	Mesorhizobium	Mesorhizobium sp.		L17954	5-cis-C12-HSL	CCCCCC/C=C\CCCC(N[C@@H](CCO1)C1=O)=O	Fatty acids	Fatty amides	Fatty acyl homoserine lactones	-	N/A	Korsfjord, Bergen, Norway	60.1597	5.1227	250	https://doi.org/10.1128/AEM.02344-06	2007	N			seabed, sponge derived: Phakellia ventilabrum	Y
Bacteria	Bacteria	Proteobacteria	Alphaproteobacteria	Rhizobiales	Brucellaceae	Ochrobactrum	Ochrobactrum sp.	OUCMDZ-2164	CMNPD29998	trienomycin H (1)	C[C@H](C(O[C@@H](C/C=C/C=C/C=C/[C@@H](CC(Nc1cc(O)cc(CC/C=C2/C)c1)=O)OC)[C@H](C)[C@H]2O)=O)NC(C)=O	Polyketides	Ansa macrolides	Macrolides	CYT	cytotoxic effects on A549 and K562 cell lines with IC50 values of 15 and 23 μM, respectively.	South China Sea	14.86	114.1	2000	https://www.mdpi.com/1660-3397/16/8/282	2018	N			water column	Y
Bacteria	Bacteria	Proteobacteria	Alphaproteobacteria	Rhizobiales	Brucellaceae	Ochrobactrum	Ochrobactrum sp.	OUCMDZ-2164	CMNPD29999	trienomycin I (2)	C[C@@H]([C@H](C/C=C/C=C/C=C/[C@@H](CC(Nc1cc(O)cc(CC/C=C2/C)c1)=O)OC)OC(C)=O)[C@H]2O	Polyketides	Ansa macrolides	Macrolides	-	N/A	South China Sea	14.86	114.1	2000	https://www.mdpi.com/1660-3397/16/8/282	2018	N			water column	Y
Bacteria	Bacteria	Proteobacteria	Alphaproteobacteria	Rhizobiales	Brucellaceae	Ochrobactrum	Ochrobactrum sp.	OUCMDZ-2164	-	trienomycin J	CC1=CCCC2C=C(O)C=C(C=2)NC(=O)C[C@H](C=CC=CC=CC[C@H](OC(=O)[C@@H](C)NC(=O)CCCC(C)C)[C@H](C)[C@H]1O)OC |c:18,t:1,20,22|	Polyketides	Macrolides	Macrolides	CYT, AT	cytotoxic effect on the MCF-7 cells with 61.5% inhibition rate at 10 μmol/L	South China Sea	14.86	114.1	2000	http://dx.doi.org/10.7501/j.issn.0253-2670.2019.23.003	2019	N			sediment	Y
Bacteria	Bacteria	Proteobacteria	Gammaproteobacteria	Alteromonadales	Alteromonadaceae	Alteromonas	Alteromonas haloplanktis	SB-1123	CMNPD3612	bisucaberin	N1(C(=O)CCC(=O)NCCCCCN(O)C(=O)CCC(NCCCCC1)=O)O	Amino acids and Peptides	Oligopeptides	Cyclic peptides	CYT, AT	cytotoxic against tumors, L1210 and IMCcarcinoma, IC50 = 3.9 μg/ml and 5.1 μg/ml, respectively	Aomori Prefecture, Japan	N/A	N/A	3300	https://doi.org/10.7164/antibiotics.40.1664	1987	N			sediment, mud	N
Bacteria	Bacteria	Proteobacteria	Gammaproteobacteria	Alteromonadales	Shewanellaceae	Shewanella	Shewanella piezotolerans	WP3	CMNPD24426	shewanelline A	CO[C@@](c1c[nH]c2c1cccc2)(c(cccc1)c1N1)C1=O	Alkaloids	Tryptophan alkaloids	Simple indole alkaloids	-	N/A	Caroline Islands	8.00306	142.502	1914	https://doi.org/10.1038/ja.2014.3	2014	N			sediment	Y
Bacteria	Bacteria	Proteobacteria	Gammaproteobacteria	Alteromonadales	Shewanellaceae	Shewanella	Shewanella piezotolerans	WP3	CMNPD24427	shewanelline B	CO[C@](c1c[nH]c2c1cccc2)(c(cccc1)c1N1)C1=O	Alkaloids	Tryptophan alkaloids	Simple indole alkaloids	-	N/A	Caroline Islands	8.00306	142.502	1914	https://doi.org/10.1038/ja.2014.3	2014	N			sediment	Y
Bacteria	Bacteria	Proteobacteria	Gammaproteobacteria	Alteromonadales	Shewanellaceae	Shewanella	Shewanella piezotolerans	WP3	CMNPD24428	shewanelline C	O=C([C@@H]1N(C(c(cccc2)c2N2)=O)C2=O)Nc2c1cccc2	Alkaloids	Anthranilic acid alkaloids	Quinazoline alkaloids	CYT	potent inhibition against HL-60 (IC50 = 5.91) and significant inhibition against Bel-7402 (IC50 = 10.03)	Caroline Islands	8.00306	142.502	1914	https://doi.org/10.1038/ja.2014.3	2014	N			sediment	Y
Bacteria	Bacteria	Proteobacteria	Gammaproteobacteria	Alteromonadales	Shewanellaceae	Shewanella	Shewanella piezotolerans	WP3	-	trisindoline	O=C1NC2=C(C=CC=C2)C1(C1=CNC2=C1C=CC=C2)C1=CNC2=C1C=CC=C2	Alkaloids	N/A	N/A	CYT	potent inhibition against HL-60 (IC50 = 5.70) and significant inhibition against Bel-7402 (IC50 = 6.85)	Caroline Islands	8.00306	142.502	1914	https://doi.org/10.1038/ja.2014.3	2014	-			sediment	Y
Bacteria	Bacteria	Proteobacteria	Gammaproteobacteria	Alteromonadales	Shewanellaceae	Shewanella	Shewanella piezotolerans	WP3	-	isoindigo	N/A	N/A	N/A	N/A	CYT	potent inhibition against HL-60(IC50 = 6.24) and weak inhibition against Bel-7402 (IC50 = 27.4)	Caroline Islands	8.00306	142.502	1914	https://doi.org/10.1038/ja.2014.3	2014	-			sediment	Y
Bacteria	Bacteria	Proteobacteria	Gammaproteobacteria	Enterobacterales	Enterobacteriaceae	Escherichia	Escherichia coli		CMNPD27277	5-bromometagenediindole B	OC(c(cc(cc1)Br)c1N1)(C1=O)c(cc1)c(cc[nH]2)c2c1O	Alkaloids	Tryptophan alkaloids	Simple indole alkaloids	CYT	moderately cytotoxic activity against MCF7, B16, CNE2, Bel7402, and HT1080 tumor cell lines in vitro (IC50 of 20.34, 16.60, 32.54, 27.48, and 15.26 μg·mL−1 respectively.)	SW Indian Ocean	2.022	102.6	3006	https://doi.org/10.3390/md14060107	2016	N			sediment, subsurface	Y
Bacteria	Bacteria	Proteobacteria	Gammaproteobacteria	Enterobacterales	Enterobacteriaceae	Escherichia	Escherichia coli		CMNPD27278	5-bromometagenediindole C	OC(c1c[nH]c2c1cccc2O)(c(cc(cc1)Br)c1N1)C1=O	Alkaloids	Tryptophan alkaloids	Simple indole alkaloids	-	N/A	SW Indian Ocean	2.022	102.6	3006	https://doi.org/10.3390/md14060107	2016	N			sediment, subsurface	Y
Bacteria	Bacteria	Proteobacteria	Gammaproteobacteria	Enterobacterales	Enterobacteriaceae	Escherichia	Escherichia coli		L26313	metagenetriindole A (1)	O=C(C(c1c[nH]c2c1cccc2)c1c[nH]c2c1cccc2)c1cc(cccc2)c2[nH]1	Alkaloids	Tryptophan alkaloids	Simple indole alkaloids	CYT	weak cytotoxic activity against CNE2, Bel7402 and HT1080 cancer cell lines in vitro (IC50 values 47.70, 50.55, 44.58 μg/mL).	SW Indian Ocean	2.02245	102.613	3006	https://doi.org/10.3390/md12042156	2014	N			sediment, subsurface	Y
Bacteria	Bacteria	Proteobacteria	Gammaproteobacteria	Enterobacterales	Enterobacteriaceae	Escherichia	Escherichia coli		L26314	metagenebiindole A (2)	CC1(c2c[nH]c3c2cccc3)Nc(cccc2)c2C1=O	Alkaloids	Tryptophan alkaloids	Simple indole alkaloids	CYT	weak cytotoxic activity against CNE2, Bel7402 and HT1080 cancer cell lines in vitro (34.25, 43.62, 35.80 μg/mL).	SW Indian Ocean	2.02245	102.613	3006	https://doi.org/10.3390/md12042156	2014	N			sediment, subsurface	Y
Bacteria	Bacteria	Proteobacteria	Gammaproteobacteria	Enterobacterales	Enterobacteriaceae	Escherichia	Escherichia coli		L29190	5-bromometagenediindole B	OC(c(cc(cc1)Br)c1N1)(C1=O)c(cc1)c(cc[nH]2)c2c1O	Alkaloids	Tryptophan alkaloids	Simple indole alkaloids	CYT, AT	moderately cytotoxic activity against MCF7, B16, CNE2, Bel7402, and HT1080 tumor cell lines in vitro (IC50 of 20.34, 16.60, 32.54, 27.48, and 15.26 μg·mL−1 respectively.)	SW Indian Ocean	2.022	102.6	3006	https://doi.org/10.3390/md14060107	2016	N			sediment, subsurface	Y
Bacteria	Bacteria	Proteobacteria	Gammaproteobacteria	Enterobacterales	Enterobacteriaceae	Escherichia	Escherichia coli		L29191	5-bromometagenediindole C	OC(c1c[nH]c2c1cccc2O)(c(cc(cc1)Br)c1N1)C1=O	Alkaloids	Tryptophan alkaloids	Simple indole alkaloids	-	N/A	SW Indian Ocean	2.022	102.6	3006	https://doi.org/10.3390/md14060107	2016	N			sediment, subsurface	Y
Bacteria	Bacteria	Proteobacteria	Gammaproteobacteria	Oceanospirillales	Alcanivoracaceae	Alcanivorax	Alcanivorax sp.	SHA4	-	acantimycic acid (1)	C[C@H]([C@@H](C(O)=O)NC(c(cccc1NC(C)=O)c1O)=O)O	Amino acids and Peptides	Small peptides	Dipeptides	neuro-protective	significant neuroprotective properties against glutamate-induced PC12 cell death in 0.02-0.31 μM	Western Pacific Ocean	N/A	N/A	5180	https://doi.org/10.1177/1934578X221110661	2023	N			sediment	Y
Bacteria	Bacteria	Proteobacteria	Gammaproteobacteria	Oceanospirillales	Alcanivoracaceae	Alcanivorax	Alcanivorax sp.	SHA4	-	antimycic acid (2)	C[C@H]([C@@H](C(O)=O)NC(c(cccc1N)c1O)=O)O	Amino acids and Peptides	Small peptides	Dipeptides	neuro-protective	significant neuroprotective properties against glutamate-induced PC12 cell death in 0.02-0.31 μM	Western Pacific Ocean	N/A	N/A	5180	https://doi.org/10.1177/1934578X221110661	2023	N			sediment	Y
Bacteria	Bacteria	Proteobacteria	Gammaproteobacteria	Oceanospirillales	Halomonadaceae	Halomonas	Halomonas sp.	LOB-5	L20043	loihichelin A	CCCCCCCCCC(N[C@H]([C@H](C(O)=O)O)C(N[C@@H](CO)C(N[C@@H](CCC(N)=O)C(N[C@H](CO)C(N[C@@H](CCCN(C(C)=O)O)C(N/C(/C(N[C@H](CO)C(N[C@H](CCCN1O)C1=O)=O)=O)=C\C)=O)=O)=O)=O)=O)=O	Amino acids and Peptides	Oligopeptides	Lipopeptides	-	N/A	Loihi Seamount, Hawaii	18.93	-155.3	1714	https://doi.org/10.1021/np800640h	2009	N			seabed, seamount, basalt	Y
Bacteria	Bacteria	Proteobacteria	Gammaproteobacteria	Oceanospirillales	Halomonadaceae	Halomonas	Halomonas sp.	LOB-5	L20044	loihichelin B	CCCCCCCCCC(CC(N[C@H]([C@H](C(O)=O)O)C(N[C@@H](CO)C(N[C@@H](CCC(N)=O)C(N[C@H](CO)C(N[C@@H](CCCN(C(C)=O)O)C(N/C(/C(N[C@H](CO)C(N[C@H](CCCN1O)C1=O)=O)=O)=C\C)=O)=O)=O)=O)=O)=O)O	Amino acids and Peptides	Oligopeptides	Lipopeptides	-	N/A	Loihi Seamount, Hawaii	18.93	-155.3	1714	https://doi.org/10.1021/np800640h	2009	N			seabed, seamount, basalt	Y
Bacteria	Bacteria	Proteobacteria	Gammaproteobacteria	Oceanospirillales	Halomonadaceae	Halomonas	Halomonas sp.	LOB-5	L20045	loihichelin C	CCCCCC/C=C\CCCC(N[C@H]([C@H](C(O)=O)O)C(N[C@@H](CO)C(N[C@@H](CCC(N)=O)C(N[C@H](CO)C(N[C@@H](CCCN(C(C)=O)O)C(N/C(/C(N[C@H](CO)C(N[C@H](CCCN1O)C1=O)=O)=O)=C\C)=O)=O)=O)=O)=O)=O	Amino acids and Peptides	Oligopeptides	Lipopeptides	-	N/A	Loihi Seamount, Hawaii	18.93	-155.3	1714	https://doi.org/10.1021/np800640h	2009	N			seabed, seamount, basalt	Y
Bacteria	Bacteria	Proteobacteria	Gammaproteobacteria	Oceanospirillales	Halomonadaceae	Halomonas	Halomonas sp.	LOB-5	L20046	loihichelin D	CCCCCCCCCCCC(N[C@H]([C@H](C(O)=O)O)C(N[C@@H](CO)C(N[C@@H](CCC(N)=O)C(N[C@H](CO)C(N[C@@H](CCCN(C(C)=O)O)C(N/C(/C(N[C@H](CO)C(N[C@H](CCCN1O)C1=O)=O)=O)=C\C)=O)=O)=O)=O)=O)=O	Amino acids and Peptides	Oligopeptides	Lipopeptides	-	N/A	Loihi Seamount, Hawaii	18.93	-155.3	1714	https://doi.org/10.1021/np800640h	2009	N			seabed, seamount, basalt	Y
Bacteria	Bacteria	Proteobacteria	Gammaproteobacteria	Oceanospirillales	Halomonadaceae	Halomonas	Halomonas sp.	LOB-5	L20047	loihichelin E	CCCCCC/C=C\CCCCCC(N[C@H]([C@H](C(O)=O)O)C(N[C@@H](CO)C(N[C@@H](CCC(N)=O)C(N[C@H](CO)C(N[C@@H](CCCN(C(C)=O)O)C(N/C(/C(N[C@H](CO)C(N[C@H](CCCN1O)C1=O)=O)=O)=C\C)=O)=O)=O)=O)=O)=O	Amino acids and Peptides	Oligopeptides	Lipopeptides	-	N/A	Loihi Seamount, Hawaii	18.93	-155.3	1714	https://doi.org/10.1021/np800640h	2009	N			seabed, seamount, basalt	Y
Bacteria	Bacteria	Proteobacteria	Gammaproteobacteria	Oceanospirillales	Halomonadaceae	Halomonas	Halomonas sp.	LOB-5	L20048	loihichelin F	CCCCCCCCCCCCCC(N[C@H]([C@H](C(O)=O)O)C(N[C@@H](CO)C(N[C@@H](CCC(N)=O)C(N[C@H](CO)C(N[C@@H](CCCN(C(C)=O)O)C(N/C(/C(N[C@H](CO)C(N[C@H](CCCN1O)C1=O)=O)=O)=C\C)=O)=O)=O)=O)=O)=O	Amino acids and Peptides	Oligopeptides	Lipopeptides	-	N/A	Loihi Seamount, Hawaii	18.93	-155.3	1714	https://doi.org/10.1021/np800640h	2009	N			seabed, seamount, basalt	Y
Eukaryota	Animalia	Chordata	Ascidiacea	Aplousobranchia	Polyclinidae	Synoicum	Synoicum sp.		L38920	australindolone A (1)	Nc1nccc(C(c(cccc2)c2N2)(C2=O)O)n1	Alkaloids	Histidine alkaloids	Imidazole alkaloids	-	N/A	Shag Rocks and South Georgia, Antartica	-42.02	-53.42	200	https://doi.org/10.3390/md20030196	2022	N			seabed, trawl	Y
Eukaryota	Animalia	Chordata	Ascidiacea	Aplousobranchia	Polyclinidae	Synoicum	Synoicum sp.		L38921	australindolone B (2)	Nc1nccc(C(c(cc(cc2)Br)c2N2)(C2=O)O)n1	Alkaloids	Histidine alkaloids	Imidazole alkaloids	-	N/A	Shag Rocks and South Georgia, Antartica	-42.02	-53.42	200	https://doi.org/10.3390/md20030196	2022	N			seabed, trawl	Y
Eukaryota	Animalia	Chordata	Ascidiacea	Aplousobranchia	Polyclinidae	Synoicum	Synoicum sp.		L38922	australindolone C (3)	Nc1nccc(C(c(ccc(Br)c2)c2N2)(C2=O)O)n1	Alkaloids	Histidine alkaloids	Imidazole alkaloids	-	N/A	Shag Rocks and South Georgia, Antartica	-42.02	-53.42	200	https://doi.org/10.3390/md20030196	2022	N			seabed, trawl	Y
Eukaryota	Animalia	Chordata	Ascidiacea	Aplousobranchia	Polyclinidae	Synoicum	Synoicum sp.		L38923	australindolone D (4)	Nc1nccc(C(c(c(N2)c3)cc(Br)c3Br)(C2=O)O)n1	Alkaloids	Histidine alkaloids	Imidazole alkaloids	anti-fouling	weak embryonic dysmorphology activity at 300 µM	Shag Rocks and South Georgia, Antartica	-42.02	-53.42	200	https://doi.org/10.3390/md20030196	2022	N			seabed, trawl	Y
Eukaryota	Animalia	Chordata	Ascidiacea	Aplousobranchia	Polyclinidae	Synoicum	Synoicum sp.		L38924	meridianin H (12)	Nc1nccc(-c2c[nH]c(c(Br)c3)c2c(O)c3Br)n1	Alkaloids	Histidine alkaloids	Imidazole alkaloids	anti-fouling	embryonic dysmorphology activity at 60 µM	Shag Rocks and South Georgia, Antartica	-42.02	-53.42	200	https://doi.org/10.3390/md20030196	2022	N			seabed, trawl	Y
Eukaryota	Animalia	Chordata	Ascidiacea	Aplousobranchia	Polyclinidae	Aplidium	Aplidium cyaneum		L18870	aplicyanin A	N=C(NCC1)NC1c1c[nH]c(cc2)c1cc2Br	Alkaloids	Tryptophan alkaloids	Simple indole alkaloids	-	N/A	Weddell Sea, Antarctica	-71.9331	-10.5331	260	https://doi.org/10.1016/j.tet.2008.03.060	2008	N			seabed, trawl	Y
Eukaryota	Animalia	Chordata	Ascidiacea	Aplousobranchia	Polyclinidae	Aplidium	Aplidium cyaneum		L18871	aplicyanin B	CC(/N=C(\NCC1)/NC1c1c[nH]c(cc2)c1cc2Br)=O	Alkaloids	Tryptophan alkaloids	Simple indole alkaloids	CYT, AT	Cytotoxic activity against A-549, HT-29, MDA-MB-231 (GI50 uM = 0.66, 0.39, 0.42) and antimitotic activity = 1.19 IC50	Weddell Sea, Antarctica	-71.9331	-10.5331	260	https://doi.org/10.1016/j.tet.2008.03.060	2008	N			seabed, trawl	Y
Eukaryota	Animalia	Chordata	Ascidiacea	Aplousobranchia	Polyclinidae	Aplidium	Aplidium cyaneum		L18872	aplicyanin C	COn1c(ccc(Br)c2)c2c(C(CCN2)NC2=N)c1	Alkaloids	Tryptophan alkaloids	Simple indole alkaloids	-	N/A	Weddell Sea, Antarctica	-71.9331	-10.5331	260	https://doi.org/10.1016/j.tet.2008.03.060	2008	N			seabed, trawl	Y
Eukaryota	Animalia	Chordata	Ascidiacea	Aplousobranchia	Polyclinidae	Aplidium	Aplidium cyaneum		L18873	aplicyanin D	CC(/N=C(\NCC1)/NC1c(c1c2ccc(Br)c1)cn2OC)=O	Alkaloids	Tryptophan alkaloids	Simple indole alkaloids	CYT, AT	Cytotoxic activity against A-549, HT-29, MDA-MB-231 (GI50 uM = 0.63, 0.33, 0.41) and antimitotic activity = 1.09 IC50	Weddell Sea, Antarctica	-71.9331	-10.5331	260	https://doi.org/10.1016/j.tet.2008.03.060	2008	N			seabed, trawl	Y
Eukaryota	Animalia	Chordata	Ascidiacea	Aplousobranchia	Polyclinidae	Aplidium	Aplidium cyaneum		L18874	aplicyanin E	COn(cc(C(CCN1)NC1=N)c1c2)c1cc(Br)c2Br	Alkaloids	Tryptophan alkaloids	Simple indole alkaloids	CYT, AT	Cytotoxic activity against A-549, HT-29, MDA-MB-231 (GI50 uM = 8.70, 7.96, 7.962)	Weddell Sea, Antarctica	-71.9331	-10.5331	260	https://doi.org/10.1016/j.tet.2008.03.060	2008	N			seabed, trawl	Y
Eukaryota	Animalia	Chordata	Ascidiacea	Aplousobranchia	Polyclinidae	Aplidium	Aplidium cyaneum		L18875	aplicyanin F	CC(/N=C(\NCC1)/NC1c(c(c1c2)cc(Br)c2Br)cn1OC)=O	Alkaloids	Tryptophan alkaloids	Simple indole alkaloids	CYT, AT	Cytotoxic activity against A-549, HT-29, MDA-MB-231 (GI50 uM = 1.31, 0.47, 0.81) and antimitotic activity = 0.18–0.036 IC50	Weddell Sea, Antarctica	-71.9331	-10.5331	260	https://doi.org/10.1016/j.tet.2008.03.060	2008	N			seabed, trawl	Y
Eukaryota	Animalia	Chordata	Ascidiacea	Aplousobranchia	Polyclinidae	Aplidium	Aplidium fuegiense		-	rossinone B (1)	[H][C@]12CC[C@](C)(O)[C@]1([H])C=C1C(=O)C=CC(=O)[C@]11O[C@H](C=C(C)C)C(=O)[C@]21C	Terpenoids	N/A	N/A	anti-fouling	extract exhibited significant feeding-deterrent activity against the generalist Antarctic asteroid predator Odontaster validus.	Western Weddell Sea Antarctica	-71.19	-45	570	https://doi.org/10.1016/j.tet.2012.03.013	2012	-			seabed, dredge	Y
Eukaryota	Animalia	Chordata	Ascidiacea	Aplousobranchia	Polyclinidae	Aplidium	Aplidium fuegiense		L23514	2,3 epoxy-rossinone B (2)	C[C@](CC[C@@H]1[C@](C)([C@@]2(C(C3OC33)=O)O[C@@H]4C=C(C)C)C4=O)([C@@H]1C=C2C3=O)O	Terpenoids	N/A	N/A	anti-fouling	extract exhibited significant feeding-deterrent activity against the generalist Antarctic asteroid predator Odontaster validus.	Western Weddell Sea Antarctica	-71.19	-45	570	https://doi.org/10.1016/j.tet.2012.03.013	2012	N			seabed, dredge	Y
Eukaryota	Animalia	Chordata	Ascidiacea	Aplousobranchia	Polyclinidae	Aplidium	Aplidium fuegiense		L23515	3-Epi-rossinone B (3)	C[C@@](CC[C@@H]1[C@](C)([C@@]2(C(C=C3)=O)O[C@@H]4C=C(C)C)C4=O)([C@@H]1C=C2C3=O)O	Terpenoids	N/A	N/A	anti-fouling	extract exhibited significant feeding-deterrent activity against the generalist Antarctic asteroid predator Odontaster validus.	Western Weddell Sea Antarctica	-71.19	-45	570	https://doi.org/10.1016/j.tet.2012.03.013	2012	N			seabed, dredge	Y
Eukaryota	Animalia	Chordata	Ascidiacea	Aplousobranchia	Polyclinidae	Aplidium	Aplidium fuegiense		L23516	5,6-epoxy-rossinone B (4)	C[C@](CC1)([C@H]([C@H]2O[C@]2([C@]2(C(C=C3)=O)O[C@@H]4C=C(C)C)C3=O)[C@H]1[C@@]2(C)C4=O)O	Terpenoids	N/A	N/A	anti-fouling	extract exhibited significant feeding-deterrent activity against the generalist Antarctic asteroid predator Odontaster validus.	Western Weddell Sea Antarctica	-71.19	-45	570	https://doi.org/10.1016/j.tet.2012.03.013	2012	N			seabed, dredge	Y
Eukaryota	Animalia	Chordata	Ascidiacea	Aplousobranchia	Polyclinidae	Aplidium	Aplidium sp.		CMNPD19557	rossinone A	CC(C)=C[C@H](C(/C(/C)=C/CC/C(/C)=C/Cc(cc(cc1)O)c1O)=O)O	Terpenoids	Meroterpenoids	Merosesquiterpenoids	AI, AV, AB, AF, CYT, AP, AT	in vitro anti-inflammatory assay with activated human peripheral blood neutrophils, inhibited superoxide production when either N-formyl-methionyl-leucyl-phenylalanine (fMLP) (IC50 = 1.9 μM) or phorbol myristate acetate (PMA) (IC50 = 0.8 μM) Selective antiviral activity toward the DNA virus HSV-1, versus the RNA virus PV-1 at 2 μg/disk. antibacterial and antifungal activity against the Gram-posit…	Ross Sea, Antarctica	-77.14	169.1	200	https://doi.org/10.1021/jo901846j	2009	N			seabed, dredge	Y
Eukaryota	Animalia	Chordata	Ascidiacea	Aplousobranchia	Polyclinidae	Aplidium	Aplidium sp.		CMNPD19558	rossinone B	C[C@](CC[C@@H]1[C@](C)([C@@]2(C(C=C3)=O)O[C@@H]4C=C(C)C)C4=O)([C@@H]1C=C2C3=O)O	Terpenoids	N/A	N/A	AI, AV, AB, AF, CYT, AP, AT	in vitro anti-inflammatory assay with activated human peripheral blood neutrophils, inhibited superoxide production when either N-formyl-methionyl-leucyl-phenylalanine (fMLP) (IC50 = 2.5 μM) or phorbol myristate acetate (PMA) (IC50 = 0.7 μM) Selective antiviral activity toward the DNA virus HSV-1, versus the RNA virus PV-1 at 2 μg/disk. antibacterial and antifungal activity against the Gram-posit…	Ross Sea, Antarctica	-77.14	169.1	200	https://doi.org/10.1021/jo901846j	2009	N			seabed, dredge	Y
Eukaryota	Animalia	Chordata	Ascidiacea	Aplousobranchia	Ritterellidae	Ritterella	Ritterella rete		CMNPD10039	8-hydroxydendrolasin	CC(C)=CC[C@H](/C(/C)=C/CCc1cocc1)O	Terpenoids	Monoterpenoids	Acyclic monoterpenoids	CYT	in vitro cytotoxic activity (IC50 = 1 ~tg/ml) against P388 tumour cells. D	Azteke Bank, Norfolk Ridge, New Caledonia	-22.6682	167.069	300	https://doi.org/10.1016/S0040-4020(98)00213-0	1998	N			seabed, seamount, dredge	Y
Eukaryota	Animalia	Chordata	Ascidiacea	Aplousobranchia	Ritterellidae	Ritterella	Ritterella rete		CMNPD10040	6,7,8-trihydroxydendrolasin	C[C@@]([C@@H](CCc1cocc1)O)([C@@H](CC=C(C)C)O)O	Terpenoids	Monoterpenoids	Acyclic monoterpenoids	-	N/A	Azteke Bank, Norfolk Ridge, New Caledonia	-22.6682	167.069	300	https://doi.org/10.1016/S0040-4020(98)00213-0	1998	N			seabed, seamount, dredge	Y
Eukaryota	Animalia	Chordata	Ascidiacea	Aplousobranchia	Ritterellidae	Ritterella	Ritterella rete		CMNPD10041	8,10,11-trihydroxydendrolasin	CC(C)([C@H](C[C@H](/C(/C)=C/CCc1cocc1)O)O)O	Terpenoids	Monoterpenoids	Acyclic monoterpenoids	-	N/A	Azteke Bank, Norfolk Ridge, New Caledonia	-22.6682	167.069	300	https://doi.org/10.1016/S0040-4020(98)00213-0	1998	N			seabed, seamount, dredge	Y
Eukaryota	Animalia	Chordata	Ascidiacea	Aplousobranchia	Ritterellidae	Ritterella	Ritterella rete		CMNPD10042	6,7-epoxy-8-hydroxydendrolasin	C[C@@]1([C@@H](CC=C(C)C)O)O[C@H]1CCc1cocc1	Terpenoids	Monoterpenoids	Acyclic monoterpenoids	-	N/A	Azteke Bank, Norfolk Ridge, New Caledonia	-22.6682	167.069	300	https://doi.org/10.1016/S0040-4020(98)00213-0	1998	N			seabed, seamount, dredge	Y
Eukaryota	Animalia	Chordata	Ascidiacea	Aplousobranchia	Ritterellidae	Ritterella	Ritterella rete		CMNPD10043	8,15-Dihydroxy-T-butyrolactone dendrolasin	CC(C)=CCC(/C(/C)=C/CCC(C(O)O1)=CC1=O)O	Terpenoids	Sesquiterpenoids	Farnesane sesquiterpenoids	-	N/A	Azteke Bank, Norfolk Ridge, New Caledonia	-22.6682	167.069	300	https://doi.org/10.1016/S0040-4020(98)00213-0	1998	N			seabed, seamount, dredge	Y
Eukaryota	Animalia	Chordata	Ascidiacea	Aplousobranchia	Ritterellidae	Ritterella	Ritterella rete		CMNPD10044	8-Hydroxy-l-methoxy-T-butyrolactone dendrolasin	CC(C)=CCC(/C(/C)=C/CCC1=CC(OC)OC1=O)O	Terpenoids	Monoterpenoids	Acyclic monoterpenoids	-	N/A	Azteke Bank, Norfolk Ridge, New Caledonia	-22.6682	167.069	300	https://doi.org/10.1016/S0040-4020(98)00213-0	1998	N			seabed, seamount, dredge	Y
Eukaryota	Animalia	Cnidaria	Anthozoa	Malacalcyonacea	Alcyoniidae	Alcyonium	Alcyonium grandis		L20278	4,12-Bis-n-butanoylalcyopterosin O (2)	CCCC(OCCc1c(COC(CCC)=O)c(CC(C)(C)C2)c2cc1C)=O	Terpenoids	Sesquiterpenoids	Illudalane sesquiterpenoids	anti-fouling	strong feeding-deterrent activity in the lipophilic extract of A. grandis against predation of O. validus.	Western Weddell Sea, Antarctica	-69.64	-59.76	598	https://doi.org/10.1021/np900162t	2009	N			seabed	Y
Eukaryota	Animalia	Cnidaria	Anthozoa	Malacalcyonacea	Alcyoniidae	Alcyonium	Alcyonium grandis		L20279	13-Acetoxy-12-acetylalcyopterosin D (3)	CC(C)(C1)Cc2c1cc(COC(C)=O)c(CCCl)c2COC(C)=O	Terpenoids	Sesquiterpenoids	Illudalane sesquiterpenoids	anti-fouling	strong feeding-deterrent activity in the lipophilic extract of A. grandis against predation of O. validus.	Western Weddell Sea, Antarctica	-69.64	-59.76	598	https://doi.org/10.1021/np900162t	2009	N			seabed	Y
Eukaryota	Animalia	Cnidaria	Anthozoa	Malacalcyonacea	Alcyoniidae	Alcyonium	Alcyonium grandis		L20280	4,12-Bis(acetyl)alcyopterosin O (4)	CC(C)(C1)Cc2c1cc(C)c(CCOC(C)=O)c2COC(C)=O	Terpenoids	Sesquiterpenoids	Illudalane sesquiterpenoids	anti-fouling	strong feeding-deterrent activity in the lipophilic extract of A. grandis against predation of O. validus.	Western Weddell Sea, Antarctica	-69.64	-59.76	598	https://doi.org/10.1021/np900162t	2009	N			seabed	Y
Eukaryota	Animalia	Cnidaria	Anthozoa	Malacalcyonacea	Alcyoniidae	Alcyonium	Alcyonium grandis		L20281	12-Acetyl-13-n-butanoxyalcyopterosin D (5)	CCCC(OCc1cc(CC(C)(C)C2)c2c(COC(C)=O)c1CCCl)=O	Terpenoids	Sesquiterpenoids	Illudalane sesquiterpenoids	anti-fouling	strong feeding-deterrent activity in the lipophilic extract of A. grandis against predation of O. validus.	Western Weddell Sea, Antarctica	-69.64	-59.76	598	https://doi.org/10.1021/np900162t	2009	N			seabed	Y
Eukaryota	Animalia	Cnidaria	Anthozoa	Malacalcyonacea	Alcyoniidae	Alcyonium	Alcyonium grandis		L20282	12-Acetyl-4-n-butanoylalcyopterosin O (6)	CCCC(OCCc1c(COC(C)=O)c(CC(C)(C)C2)c2cc1C)=O	Terpenoids	Sesquiterpenoids	Illudalane sesquiterpenoids	anti-fouling	strong feeding-deterrent activity in the lipophilic extract of A. grandis against predation of O. validus.	Western Weddell Sea, Antarctica	-69.64	-59.76	598	https://doi.org/10.1021/np900162t	2009	N			seabed	Y
Eukaryota	Animalia	Cnidaria	Anthozoa	Malacalcyonacea	Alcyoniidae	Alcyonium	Alcyonium grandis		L20283	12-Acetylalcyopterosin D (7)	CC(C)(C1)Cc2c1cc(C)c(CCCl)c2COC(C)=O	Terpenoids	Sesquiterpenoids	Illudalane sesquiterpenoids	anti-fouling	strong feeding-deterrent activity in the lipophilic extract of A. grandis against predation of O. validus.	Western Weddell Sea, Antarctica	-69.64	-59.76	598	https://doi.org/10.1021/np900162t	2009	N			seabed	Y
Eukaryota	Animalia	Cnidaria	Anthozoa	Malacalcyonacea	Alcyoniidae	Alcyonium	Alcyonium grandis		L20284	12-n-Butanoylalcyopterosin D (8)	CCCC(OCc1c(CCCl)c(C)cc2c1CC(C)(C)C2)=O	Terpenoids	Sesquiterpenoids	Illudalane sesquiterpenoids	anti-fouling	strong feeding-deterrent activity in the lipophilic extract of A. grandis against predation of O. validus.	Western Weddell Sea, Antarctica	-69.64	-59.76	598	https://doi.org/10.1021/np900162t	2009	N			seabed	Y
Eukaryota	Animalia	Cnidaria	Anthozoa	Malacalcyonacea	Alcyoniidae	Alcyonium	Alcyonium grandis		L20285	13-Hydroxyalcyopterosin D (9)	CC(C)(C1)Cc2c1cc(CO)c(CCCl)c2CO	Terpenoids	Sesquiterpenoids	Illudalane sesquiterpenoids	anti-fouling	strong feeding-deterrent activity in the lipophilic extract of A. grandis against predation of O. validus.	Western Weddell Sea, Antarctica	-69.64	-59.76	598	https://doi.org/10.1021/np900162t	2009	N			seabed	Y
Eukaryota	Animalia	Cnidaria	Anthozoa	Malacalcyonacea	Alcyoniidae	Alcyonium	Alcyonium grandis		L20286	Alcyopterosin P (10)	CC(C)(Cc1cc(C)c(CCCl)c2c11)[C@@H]1OC2=O	Terpenoids	Sesquiterpenoids	Illudalane sesquiterpenoids	anti-fouling	strong feeding-deterrent activity in the lipophilic extract of A. grandis against predation of O. validus.	Western Weddell Sea, Antarctica	-69.64	-59.76	598	https://doi.org/10.1021/np900162t	2009	N			seabed	Y
Eukaryota	Animalia	Cnidaria	Anthozoa	Malacalcyonacea	Alcyoniidae	Alcyonium	Alcyonium antarcticum (Alcyonium paessleri)		L12348	alcyopterosin A	CC(C)(C1)Cc2c1cc(C)c(CCCl)c2C	Terpenoids	Sesquiterpenoids	Illudalane sesquiterpenoids	CYT	cytotoxic toward HT-29 (human colon carcinoma) at 10 μg/mL.	South Georgia Islands	-54.41	-36.58	200	https://doi.org/10.1021/jo991740x	2000	N			seabed	Y
Eukaryota	Animalia	Cnidaria	Anthozoa	Malacalcyonacea	Alcyoniidae	Alcyonium	Alcyonium antarcticum (Alcyonium paessleri)		L12349	alcyopterosin B	CC(C)(C1)Cc2c1cc(C)c(CCO[N+]([O-])=O)c2C	Terpenoids	Sesquiterpenoids	Illudalane sesquiterpenoids	-	N/A	South Georgia Islands	-54.41	-36.58	200	https://doi.org/10.1021/jo991740x	2000	N			seabed	Y
Eukaryota	Animalia	Cnidaria	Anthozoa	Malacalcyonacea	Alcyoniidae	Alcyonium	Alcyonium antarcticum (Alcyonium paessleri)		L12350	alcyopterosin C	CC(C)(Cc1c2cc(C)c(CCO[N+]([O-])=O)c1C)C2=O	Terpenoids	Sesquiterpenoids	Illudalane sesquiterpenoids	CYT	cytotoxic toward HT-29 (human colon carcinoma) at 10 μg/mL.	South Georgia Islands	-54.41	-36.58	200	https://doi.org/10.1021/jo991740x	2000	N			seabed	Y
Eukaryota	Animalia	Cnidaria	Anthozoa	Malacalcyonacea	Alcyoniidae	Alcyonium	Alcyonium antarcticum (Alcyonium paessleri)		L12351	alcyopterosin D	CC(C)(C1)Cc2c1cc(C)c(CCCl)c2CO	Terpenoids	Sesquiterpenoids	Illudalane sesquiterpenoids	-	N/A	South Georgia Islands	-54.41	-36.58	200	https://doi.org/10.1021/jo991740x	2000	N			seabed	Y
Eukaryota	Animalia	Cnidaria	Anthozoa	Malacalcyonacea	Alcyoniidae	Alcyonium	Alcyonium antarcticum (Alcyonium paessleri)		L12352	alcyopterosin E	CC(C)(Cc1cc(C)c2[C@H](CO[N+]([O-])=O)O3)Cc1c2C3=O	Terpenoids	Sesquiterpenoids	Illudalane sesquiterpenoids	CYT	mild cytotoxicity toward Hep-2 (human larynx carcinoma) cell line (IC50: 13.5 μM)	South Georgia Islands	-54.41	-36.58	200	https://doi.org/10.1021/jo991740x	2000	N			seabed	Y
Eukaryota	Animalia	Cnidaria	Anthozoa	Malacalcyonacea	Alcyoniidae	Alcyonium	Alcyonium antarcticum (Alcyonium paessleri)		L12353	alcyopterosin F	CC(C)(C1)Cc2c1cc(C)c([C@@H](CO[N+]([O-])=O)O)c2C	Terpenoids	Sesquiterpenoids	Illudalane sesquiterpenoids	-	N/A	South Georgia Islands	-54.41	-36.58	200	https://doi.org/10.1021/jo991740x	2000	N			seabed	Y
Eukaryota	Animalia	Cnidaria	Anthozoa	Malacalcyonacea	Alcyoniidae	Alcyonium	Alcyonium antarcticum (Alcyonium paessleri)		L12354	alcyopterosin G	CC(C)(C1)Cc2c1cc(C)c(CCO[N+]([O-])=O)c2CO	Terpenoids	Sesquiterpenoids	Illudalane sesquiterpenoids	-	N/A	South Georgia Islands	-54.41	-36.58	200	https://doi.org/10.1021/jo991740x	2000	N			seabed	Y
Eukaryota	Animalia	Cnidaria	Anthozoa	Malacalcyonacea	Alcyoniidae	Alcyonium	Alcyonium antarcticum (Alcyonium paessleri)		L12355	alcyopterosin H	CC(C)(Cc1c2cc(C)c(CCO[N+]([O-])=O)c1C)[C@H]2O	Terpenoids	Sesquiterpenoids	Illudalane sesquiterpenoids	CYT	cytotoxic toward HT-29 (human colon carcinoma) at 10 μg/mL.	South Georgia Islands	-54.41	-36.58	200	https://doi.org/10.1021/jo991740x	2000	N			seabed	Y
Eukaryota	Animalia	Cnidaria	Anthozoa	Malacalcyonacea	Alcyoniidae	Alcyonium	Alcyonium antarcticum (Alcyonium paessleri)		L12356	alcyopterosin I	CC(C)(Cc1c2cc(C)c3c1COCC3)[C@@H]2O	Terpenoids	Sesquiterpenoids	Illudalane sesquiterpenoids	-	N/A	South Georgia Islands	-54.41	-36.58	200	https://doi.org/10.1021/jo991740x	2000	N			seabed	Y
Eukaryota	Animalia	Cnidaria	Anthozoa	Malacalcyonacea	Alcyoniidae	Alcyonium	Alcyonium antarcticum (Alcyonium paessleri)		L12357	alcyopterosin J	CC(C)(Cc1c2cc(C)c(CCO[N+]([O-])=O)c1CO)C2=O	Terpenoids	Sesquiterpenoids	Illudalane sesquiterpenoids	-	N/A	South Georgia Islands	-54.41	-36.58	200	https://doi.org/10.1021/jo991740x	2000	N			seabed	Y
Eukaryota	Animalia	Cnidaria	Anthozoa	Malacalcyonacea	Alcyoniidae	Alcyonium	Alcyonium antarcticum (Alcyonium paessleri)		L12358	alcyopterosin K	CC(C)(Cc1c2cc(C)c(CCCl)c1CO)[C@@H]2O	Terpenoids	Sesquiterpenoids	Illudalane sesquiterpenoids	-	N/A	South Georgia Islands	-54.41	-36.58	200	https://doi.org/10.1021/jo991740x	2000	N			seabed	Y
Eukaryota	Animalia	Cnidaria	Anthozoa	Malacalcyonacea	Alcyoniidae	Alcyonium	Alcyonium antarcticum (Alcyonium paessleri)		L12359	alcyopterosin L	CC(C)(Cc(c1cc(C)c2[C@@H](CCl)O3)c2C3=O)[C@@H]1O	Terpenoids	Sesquiterpenoids	Illudalane sesquiterpenoids	-	N/A	South Georgia Islands	-54.41	-36.58	200	https://doi.org/10.1021/jo991740x	2000	N			seabed	Y
Eukaryota	Animalia	Cnidaria	Anthozoa	Malacalcyonacea	Alcyoniidae	Alcyonium	Alcyonium antarcticum (Alcyonium paessleri)		L12360	alcyopterosin M	CC(C)(Cc(c1cc(C)c2[C@@H](CO[N+]([O-])=O)O3)c2C3=O)[C@@H]1O	Terpenoids	Sesquiterpenoids	Illudalane sesquiterpenoids	-	N/A	South Georgia Islands	-54.41	-36.58	200	https://doi.org/10.1021/jo991740x	2000	N			seabed	Y
Eukaryota	Animalia	Cnidaria	Anthozoa	Malacalcyonacea	Alcyoniidae	Alcyonium	Alcyonium antarcticum (Alcyonium paessleri)		L12361	alcyopterosin N	CC(C)(Cc1c2cc(C)c(CCO)c1C)C2=O	Terpenoids	Sesquiterpenoids	Illudalane sesquiterpenoids	-	N/A	South Georgia Islands	-54.41	-36.58	200	https://doi.org/10.1021/jo991740x	2000	N			seabed	Y
Eukaryota	Animalia	Cnidaria	Anthozoa	Malacalcyonacea	Alcyoniidae	Alcyonium	Alcyonium antarcticum (Alcyonium paessleri)		L12362	alcyopterosin O	CC(C)(C1)Cc2c1cc(C)c(CCO)c2CO	Terpenoids	Sesquiterpenoids	Illudalane sesquiterpenoids	-	N/A	South Georgia Islands	-54.41	-36.58	200	https://doi.org/10.1021/jo991740x	2000	N			seabed	Y
Eukaryota	Animalia	Cnidaria	Anthozoa	Malacalcyonacea	Alcyoniidae	Alcyonium	Alcyonium antarcticum (Alcyonium paessleri)		CMNPD12160	paesslerin A	C[C@](CC1)([C@H]2C(C)=C[C@H]3CC(C)(C)C2)[C@@]13OC(C)=O	Terpenoids	Sesquiterpenoids	Sterpurane sesquiterpenoids	CYT, AT	moderatecytotoxicity against human tumor cell lines	South Georgia Islands	-54.41	-36.58	200	https://doi.org/10.1021/ol006684x	2000	N			seabed	Y
Eukaryota	Animalia	Cnidaria	Anthozoa	Malacalcyonacea	Alcyoniidae	Alcyonium	Alcyonium antarcticum (Alcyonium paessleri)		CMNPD12161	paesslerin B	CC(C)(C1)C[C@@H]([C@]2(COC(C)=O)CC3)C(C)=C[C@@H]1[C@]23OC(C)=O	Terpenoids	Sesquiterpenoids	Sterpurane sesquiterpenoids	CYT, AT	moderatecytotoxicity against human tumor cell lines	South Georgia Islands	-54.41	-36.58	200	https://doi.org/10.1021/ol006684x	2000	N			seabed	Y
Eukaryota	Animalia	Cnidaria	Anthozoa	Malacalcyonacea	Capnellidae	Duva	Duva florida		L39107	tuaimenal A	C[C@@](CC/C=C(\C)/CCC=C(C)C)(C=C1)Oc(c(O)c2C)c1c(C=O)c2O	Terpenoids	Meroterpenoids	Tetraketide meroterpenoids	AV, anti-enzyme	selectively inhibits the viral main protease (3CLpro) of SARS-CoV-2, ∼40% of the 3CLpro activity, compared to ∼100% inhibition obtained with 5 mM AEBSF at 21 uM conc.	Irish Sea	54.26	-11.58	823	https://doi.org/10.1021/acs.jnatprod.2c00054	2022	N			seabed	Y
Eukaryota	Animalia	Cnidaria	Anthozoa	-	-	-	Anthozoa		L3675	papakusterol (22-dehydro-24,26-cyclocholes-terol)	C[C@@H]([C@@H](CC1)[C@@](C)(CC2)[C@@H]1[C@H]1[C@H]2[C@@](C)(CC[C@@H](C2)O)C2=CC1)/C=C/C1C(C)C1	Terpenoids	Steroids	Cholestane steroids	-	N/A	Makapuu, Oahu, hawaii	21.31	-157.6	325	https://doi.org/10.1016/S0040-4039(00)81384-2	1983	N			seabed	Y
Eukaryota	Animalia	Cnidaria	Anthozoa	Malacalcyonacea	Paramuriceidae	Acanthogorgia	Acanthogorgia sp.		-	7-dehydropapakusterol (8).	[H]C1(CC1C)\C=C\[C@@H](C)[C@@]1([H])CC[C@@]2([H])C3=CC=C4C[C@@H](O)CC[C@]4(C)[C@@]3([H])CC[C@]12C	Terpenoids	Steroids	Cholestane steroids	-	N/A	Makapuu, Oahu, Hawaii	21.31	-157.6	325	https://doi.org/10.1016/S0040-4039(00)81384-2	1983	N			seabed	Y
Eukaryota	Animalia	Cnidaria	Anthozoa	Malacalcyonacea	Paramuriceidae	Acanthogorgia	Acanthogorgia laxa		-	linderazulene (1)	N/A	N/A	N/A	N/A	anti-fouling	antifouling activity activity against Artemia nauplii: LC50 obtained by Probit analysis was 2.681 μg/mL (12.8 μM)	South Shetland Islands	-64.69	-63.03	343	https://doi.org/10.1002/cbdv.201700425	2017	-			seabed, trawl	Y
Eukaryota	Animalia	Cnidaria	Anthozoa	Malacalcyonacea	Paramuriceidae	Acanthogorgia	Acanthogorgia laxa		-	ketolactone (2)	N/A	N/A	N/A	N/A	anti-fouling	antifouling activity activity against Artemia nauplii: LC50 obtained by Probit analysis was 2.681 μg/mL (5.253 μg/mL) reported to inhibit the larval settlement of the barnacle Balanus amphitrite with an EC50 of 6.69 μg/mL (BA2).	South Shetland Islands	-64.69	-63.03	343	https://doi.org/10.1002/cbdv.201700425	2017	-		BA2: https://doi.org/10.1021/jf2040862	seabed, trawl	Y
Eukaryota	Animalia	Cnidaria	Anthozoa	Malacalcyonacea	Paramuriceidae	Acanthogorgia	Acanthogorgia laxa		CMNPD31320	7-(bromomethyl)-3,5,8-trimethylazuleno[6,5-b]furan (3)	Cc1coc(C=C2C)c1C=C1C2=C(CBr)C=C1C	Terpenoids	Sesquiterpenoids	N/A	-	N/A	South Shetland Islands	-64.69	-63.03	343	https://doi.org/10.1002/cbdv.201700425	2017	N			seabed, trawl	Y
Eukaryota	Animalia	Cnidaria	Anthozoa	Malacalcyonacea	Paramuriceidae	-	Paramuriceidae sp.		CMNPD2054	3-chloroguaiazulene	c1(ccc(C)c(c(Cl)cc2C)c2c1)C(C)C	Terpenoids	Sesquiterpenoids	Guaiane sesquiterpenoids	-	N/A	Hawaii, USA	21.3081	-157.647	350	Li. H. K. W.; Scheuer, P. J. Tetrahedron Lett. 1984, 25, 587-590.	1984	N			seabed	Y
Eukaryota	Animalia	Cnidaria	Anthozoa	Malacalcyonacea	Paramuriceidae	-	Paramuriceidae sp.		CMNPD2055	3-bromoguaiazulene	c1(ccc(C)c(c(Br)cc2C)c2c1)C(C)C	Terpenoids	Sesquiterpenoids	Guaiane sesquiterpenoids	-	N/A	Hawaii, USA	21.3081	-157.647	350	Li. H. K. W.; Scheuer, P. J. Tetrahedron Lett. 1984, 25, 587-590.	1984	N			seabed	Y
Eukaryota	Animalia	Cnidaria	Anthozoa	Malacalcyonacea	Paramuriceidae	-	Paramuriceidae sp.		CMNPD2056	ehuazulene	c1(ccc(C)c(ccc2C)c2c1)C(CBr)C	Terpenoids	Sesquiterpenoids	Guaiane sesquiterpenoids	-	N/A	Hawaii, USA	21.3081	-157.647	350	Li. H. K. W.; Scheuer, P. J. Tetrahedron Lett. 1984, 25, 587-590.	1984	N			seabed	Y
Eukaryota	Animalia	Cnidaria	Anthozoa	Malacalcyonacea	Paramuriceidae	-	Paramuriceidae sp.		CMNPD2057	NN-dimethylamino(guaiarulen-3-yl)methane	c1(ccc(C)c(c(CN(C)C)cc2C)c2c1)C(C)C	Terpenoids	Sesquiterpenoids	Guaiane sesquiterpenoids	-	N/A	Hawaii, USA	21.3081	-157.647	350	https://doi.org/10.1016/S0040-4039(01)81498-2	1984	N			seabed	Y
Eukaryota	Animalia	Cnidaria	Anthozoa	Malacalcyonacea	Paramuriceidae	-	Paramuriceidae sp.		L1211	N,N-dimethylamino-3-guaiazulenylmethane	CC(C)C1=CC2=C(C)C=C(CN(C)C)C2=C(C)C=C1	Terpenoids	Sesquiterpenoids	Guaiane sesquiterpenoids	-	N/A	Oahu, Hawaii	21.3081	-157.647	350	https://doi.org/10.1016/S0040-4039(01)81498-2	1984	N (naturally)			seabed	Y
Eukaryota	Animalia	Cnidaria	Anthozoa	Malacalcyonacea	Paramuriceidae	-	Paramuriceidae sp.		L193	3-chloro-7-isopropyl-1,4-dimethylazule (2)	CC(C)C(C=CC(C)=C12)=CC1=C(C)C=C2Cl	Terpenoids	Sesquiterpenoids	Guaiane sesquiterpenoids	-	N/A	Oahu, Hawaii	21.6148	-158.151	350	https://doi.org/10.1016/S0040-4039(00)99945-3	1984	N (naturally)			seabed	Y
Eukaryota	Animalia	Cnidaria	Anthozoa	Malacalcyonacea	Paramuriceidae	-	Paramuriceidae sp.		L194	3-bromo-7-isopropyl-1,4-dimethylazule (3)	CC(C)C(C=CC(C)=C12)=CC1=C(C)C=C2Br	Terpenoids	Sesquiterpenoids	Guaiane sesquiterpenoids	-	N/A	Oahu, Hawaii	21.6148	-158.151	350	https://doi.org/10.1016/S0040-4039(00)99945-3	1984	N			seabed	Y
Eukaryota	Animalia	Cnidaria	Anthozoa	Malacalcyonacea	Paramuriceidae	-	Paramuriceidae sp.		L195	guaiazulene (1)	CC(CBr)C1=CC2=C(C)C=CC2=C(C)C=C1	Terpenoids	Sesquiterpenoids	Guaiane sesquiterpenoids	-	N/A	Oahu, Hawaii	21.6148	-158.151	350	https://doi.org/10.1016/S0040-4039(00)99945-3	1984	-			seabed	Y
Eukaryota	Animalia	Cnidaria	Anthozoa	Malacalcyonacea	Paramuriceidae	-	Paramuriceidae sp.		-	ehuazulene (4)	CC(CBr)C1=CC2=C(C)C=CC2=C(C)C=C1	Terpenoids	Sesquiterpenoids	Guaiane sesquiterpenoids	-	N/A	Oahu, Hawaii	21.6148	-158.151	350	https://doi.org/10.1016/S0040-4039(00)99945-3	1984	N			seabed	Y
Eukaryota	Animalia	Cnidaria	Anthozoa	Malacalcyonacea	Paramuriceidae	Paramuricea	Paramuricea sp.		CMNPD1451	linderazulene (1)	c12c(cc(c(C)co3)c3cc1C)c(C)cc2	Terpenoids	Sesquiterpenoids	N/A	CYT	moderate in vitro cytotoxicity against the P388 murine leukemia cell line with IC(50) of 18.8 μg/mL.	Curaçao	12.38	-69.17	342	https://doi.org/10.1021/np040147u	2005	N	N = https://doi.org/10.1007/BF01986120		seafloor, rocky slope	Y
Eukaryota	Animalia	Cnidaria	Anthozoa	Malacalcyonacea	Paramuriceidae	Paramuricea	Paramuricea sp.		CMNPD15287	11-carbomethoxylinderazulene (2)	Cc1coc(C=C2C)c1C=C1C2=CC=C1C(OC)=O	Terpenoids	Sesquiterpenoids	N/A	CYT, AT	moderate in vitro cytotoxicity against the P388 murine leukemia cell line with IC50: 2.7 μg/mL and moderate activity against the PANC-1 pancreatic cell line with an IC50 of 18.7 μg/mL.	Curacao	12.38	-69.17	342	https://doi.org/10.1021/np040147u	2005	N			seafloor, rocky slope	Y
Eukaryota	Animalia	Cnidaria	Anthozoa	Malacalcyonacea	Paramuriceidae	Paramuricea	Paramuricea sp.		CMNPD15288	11-formyllinderazulene (3)	Cc1coc(C=C2C)c1C=C1C2=CC=C1C=O	Terpenoids	Sesquiterpenoids	N/A	CYT, AT	moderate in vitro cytotoxicity against the P388 murine leukemia cell line with IC50: 15.6 μg/mL	Curacao	12.38	-69.17	342	https://doi.org/10.1021/np040147u	2005	N			seafloor, rocky slope	Y
Eukaryota	Animalia	Cnidaria	Anthozoa	Malacalcyonacea	Paramuriceidae	Placogorgia	Placogorgia sp.		CMNPD1452	3,5,8-trimethylazuleno[6,5-b]furan-2,7-dione (keto-lactone 3)	CC(C(C1=C(C)C=C2O3)=CC2=C(C)C3=O)=CC1=O	Polyketides	Naphthalenes	Naphthoquinones	-	N/A	Hawaii	21.3081	-157.647	350	https://doi.org/10.1016/S0040-4039(01)81173-4	1984	N			seabed	Y
Eukaryota	Animalia	Cnidaria	Anthozoa	Octocorallia incertae sedis	Octocorallia	Lignopsis	Lignopsis spongiosa (Lignopsis spongiosum)		L11555	2-methyl-9H-pyrido[3,4b]indole-3-carboxylic acid (1)	C[n+](cc1[nH]c(cccc2)c2c1c1)c1C(O)=O	Alkaloids	Tryptophan alkaloids	Carboline alkaloids	AB	moderate activity against Escherichia coli with an inhibition zone of 11 mm was obtained against E. coli ATCC 25922	San Pedro Islands, South Georgia	-54.5232	-37.9193	200	https://doi.org/10.1021/np980429s	1999	N			seabed, trawl	Y
Eukaryota	Animalia	Cnidaria	Anthozoa	Scleralcyonacea	Coralliidae	Paragorgia	Paragorgia arborea		CMNPD2063	arboxeniolide-1	CC(C)=C/C=C/[C@H]([C@@H](CC/C(/C)=C/CC1)[C@@H](CO2)C1=C)C2=O	Terpenoids	Diterpenoids	Xenicane diterpenoids	-	N/A	Crozet Islands, Indian Ocean	-46.42	51	280	https://doi.org/10.1515/znc-1984-11-1232	2014	N			seabed, trawl	Y
Eukaryota	Animalia	Cnidaria	Anthozoa	Scleralcyonacea	Coralliidae	Paragorgia	Paragorgia sp.		L19362	parathiosteroid A	C[C@@H]([C@@H](CC1)[C@@](C)(CC2)[C@@H]1[C@H](CC1)[C@H]2[C@@](C)(C=C2)C1=CC2=O)C(SCCNC(C)=O)=O	Terpenoids	Steroids	Pregnane steroids	CYT, AT	cytotoxic properties against a panel of three human tumor cell lines, including and breast (MDA-MB-231), (A-549), colon (HT-29), with GI50 = 47, 38, 31	Madagascar	-18.7669	46.8691	760	https://doi.org/10.1021/jo801198u	2008	N			seabed, trawl	Y
Eukaryota	Animalia	Cnidaria	Anthozoa	Scleralcyonacea	Coralliidae	Paragorgia	Paragorgia sp.		L19363	parathiosteroid B	C[C@@H]([C@@H](CC1)[C@@](C)(CC2)[C@@H]1[C@H](CC[C@H]1C3)[C@H]2[C@@]1(C)C=CC3=O)C(SCCNC(C)=O)=O	Terpenoids	Steroids	Pregnane steroids	CYT, AT	cytotoxic properties against a panel of three human tumor cell lines, including and breast (MDA-MB-231), (A-549), colon (HT-29), with GI50 = 13, 14, 6.5 selective cytotoxicity against HT-29 with a GI50 of 6.5 μM	Madagascar	-18.7669	46.8691	760	https://doi.org/10.1021/jo801198u	2008	N			seabed, trawl	Y
Eukaryota	Animalia	Cnidaria	Anthozoa	Scleralcyonacea	Coralliidae	Paragorgia	Paragorgia sp.		L19364	parathiosteroid C	C[C@@H]([C@@H](CC1)[C@@](C)(CC2)[C@@H]1[C@H](CC1)[C@H]2c(cc2)c1cc2O)C(SCCNC(C)=O)=O	Terpenoids	Steroids	Pregnane steroids	CYT, AT	cytotoxic properties against a panel of three human tumor cell breast (MDA-MB-231), with GI50 = 88 μM	Madagascar	-18.7669	46.8691	760	https://doi.org/10.1021/jo801198u	2008	N			seabed, trawl	Y
Eukaryota	Animalia	Cnidaria	Anthozoa	Scleralcyonacea	Coralliidae	Corallium	Corallium sp.		CMNPD1472	coraxenolide A	C(/C[C@H](C(=O)OC1)[C@@]([H])(CCC(C)=CC2)[C@]1([H])C(=C)C2)=CC(C)C	Terpenoids	Diterpenoids	Xenicane diterpenoids	-	N/A	Hawaii, USA	20.86	-157.32	350	https://doi.org/10.1016/S0040-4020(01)92338-5	1981	N			seabed	Y
Eukaryota	Animalia	Cnidaria	Anthozoa	Scleralcyonacea	Coralliidae	Corallium	Corallium sp.		CMNPD1473	coraxenolide B	C(/C1=O)([C@@]2([C@@]([H])(CO1)C(=C)CCC=C(/C)CC2)[H])=CC=CC(C)C	Terpenoids	Diterpenoids	Xenicane diterpenoids	-	N/A	Hawaii, USA	20.86	-157.32	350	https://doi.org/10.1016/S0040-4020(01)92338-5	1981	N			seabed	Y
Eukaryota	Animalia	Cnidaria	Anthozoa	Scleralcyonacea	Coralliidae	Corallium	Corallium sp.		CMNPD1474	coraxenolide C	C(C=C(/C(OC1)=O)[C@]2([H])[C@@]1(C(=C)CCC=C(/C)CC2)[H])C=C(C)/C	Terpenoids	Diterpenoids	Xenicane diterpenoids	-	N/A	Hawaii, USA	20.86	-157.32	350	https://doi.org/10.1016/S0040-4020(01)92338-5	1981	N			seabed	Y
Eukaryota	Animalia	Cnidaria	Anthozoa	Scleralcyonacea	Coralliidae	Corallium	Corallium sp.		CMNPD1475	coraxenolide C'	C(/C1=O)([C@@]2([C@@]([H])(CO1)C(=C)CCC=C(/C)CC2)[H])=CCC=C(/C)C	Terpenoids	Diterpenoids	Xenicane diterpenoids	-	N/A	Hawaii, USA	20.86	-157.32	350	https://doi.org/10.1016/S0040-4020(01)92338-5	1981	N			seabed	Y
Eukaryota	Animalia	Cnidaria	Anthozoa	Scleralcyonacea	Coralliidae	Corallium	Corallium sp.		CMNPD1476	corabohcin	C(CC(C1C(COC(C)=O)C(=C)CCC=C(/C)CC1)=C)C=C(C)/C	Terpenoids	Diterpenoids	N/A	-	N/A	Hawaii, USA	20.86	-157.32	350	https://doi.org/10.1016/S0040-4020(01)92338-5	1981	N			seabed	Y
Eukaryota	Animalia	Cnidaria	Anthozoa	Scleralcyonacea	Anthoptilidae	Anthoptilum	Anthoptilum grandiflorum		L34756	enbepeanone A	C[C@@H]([C@H](C[C@]12O)[C@@]3(C)CC[C@H]2C(C)=CC1=O)C=CC3=O	Terpenoids	Diterpenoids	N/A	-	N/A	North Burdwood bank, Scotia Arc	-54.25	-59	803	https://doi.org/10.3390/md17090511	2019	N			seabed, trawl	Y
Eukaryota	Animalia	Cnidaria	Anthozoa	Scleralcyonacea	Anthoptilidae	Anthoptilum	Anthoptilum grandiflorum		L34757	bathyptilone A	C[C@@](CCC/C(/C)=C\[C@@](C(C1)=C2C)(O)OC2=O)([C@@H]1[C@](C)(C=C1)O)C1=O	Terpenoids	Diterpenoids	Briarane diterpenoids	CYT, AT	potent, selective nanomolar cytotoxicity against the neurogenic mammalian cell line Ntera-2 (IC50 of 29 nM) - may be an effective therapeutic strategy for specifically targeting neuronal cancers	North Burdwood bank, Scotia Arc	-54.25	-59	803	https://doi.org/10.3390/md17090511	2019	N			seabed, trawl	Y
Eukaryota	Animalia	Cnidaria	Anthozoa	Scleralcyonacea	Anthoptilidae	Anthoptilum	Anthoptilum grandiflorum		L34758	bathyptilone B	C[C@@H]([C@H](CC([C@](/C=C(/C)\CC1)(O)O2)=C(C)C2=O)[C@@]2(C)C1OC(C)=O)C=CC2=O	Terpenoids	Diterpenoids	Briarane diterpenoids	-	N/A	North Burdwood bank, Scotia Arc	-54.25	-59	803	https://doi.org/10.3390/md17090511	2019	N			seabed, trawl	Y
Eukaryota	Animalia	Cnidaria	Anthozoa	Scleralcyonacea	Anthoptilidae	Anthoptilum	Anthoptilum grandiflorum		L34759	bathyptilone C	C[C@@](CCC/C(/C)=C\[C@H](C(C1)=C2C)OC2=O)([C@@H]1[C@](C)(C=C1)O)C1=O	Terpenoids	Diterpenoids	Briarane diterpenoids	-	N/A	North Burdwood bank, Scotia Arc	-54.25	-59	803	https://doi.org/10.3390/md17090511	2019	N			seabed, trawl	Y
Eukaryota	Animalia	Cnidaria	Anthozoa	Scleralcyonacea	Anthoptilidae	Anthoptilum	Anthoptilum kuekenthali		L12130	anthoptilide A	C[C@@]([C@@H](CC([C@H](/C=C(/C)\CC1)O2)=C(C)C2=O)C(C)=CC2=O)([C@H]2OC(C)=O)[C@@H]1OC(/C(/C)=C/C)=O	Terpenoids	Diterpenoids	Briarane diterpenoids	AI, anti-depressant, lower blood pressure, anti-pain	neuro, anti-depressant, lower blood pressure protects against SCI-induced pain, inflammation and cell death caused by excessive neuronal activity, inhibited [3H]CPDPX binding to rat-brain adenosine A1 receptors with IC50 = 420 μM	Port Hedland, W Australia	-18.28	118.2	267	https://doi.org/10.1021/np9903806	2000	N			seabed	Y
Eukaryota	Animalia	Cnidaria	Anthozoa	Scleralcyonacea	Anthoptilidae	Anthoptilum	Anthoptilum kukenthali		L12131	anthoptilide B	CC(C)C(O[C@H](CC/C(/C)=C\[C@@H](C(C[C@H]1C(C)=CC2=O)=C3C)OC3=O)[C@@]1(C)[C@H]2OC(C)=O)=O	Terpenoids	Diterpenoids	Briarane diterpenoids	AI, anti-depressant, lower blood pressure, anti-pain	inhibited [3H]CPDPX binding to rat-brain adenosine A1 receptors with IC50 = 45 μM	Port Hedland, W Australia	-18.28	118.2	267	https://doi.org/10.1021/np9903806	2000	N			seabed	Y
Eukaryota	Animalia	Cnidaria	Anthozoa	Scleralcyonacea	Anthoptilidae	Anthoptilum	Anthoptilum kukenthali		L12132	anthoptilide C	CCC(O[C@H](CC/C(/C)=C\[C@@H](C(C[C@H]1C(C)=CC2=O)=C3C)OC3=O)[C@@]1(C)[C@H]2OC(C)=O)=O	Terpenoids	Diterpenoids	Briarane diterpenoids	AI, anti-depressant, lower blood pressure, anti-pain	inhibited [3H]CPDPX binding to rat-brain adenosine A1 receptors with IC50 = 3.1 μM	Port Hedland, W Australia	-18.28	118.2	267	https://doi.org/10.1021/np9903806	2000	N			seabed	Y
Eukaryota	Animalia	Cnidaria	Anthozoa	Scleralcyonacea	Anthoptilidae	Anthoptilum	Anthoptilum kukenthali		L12133	anthoptilide D	C[C@@]([C@@H](CC([C@H](/C=C(/C)\CC1)O2)=C(C)C2=O)C(C)=CC2=O)([C@H]2OC(C)=O)[C@@H]1OC(c1ccccc1)=O	Terpenoids	Diterpenoids	Briarane diterpenoids	AI, anti-depressant, lower blood pressure, anti-pain	inhibited [3H]CPDPX binding to rat-brain adenosine A1 receptors with IC50 = 500 μM	Port Hedland, W Australia	-18.28	118.2	267	https://doi.org/10.1021/np9903806	2000	N			seabed	Y
Eukaryota	Animalia	Cnidaria	Anthozoa	Scleralcyonacea	Anthoptilidae	Anthoptilum	Anthoptilum kukenthali		L12134	anthoptilide E	CCC(O[C@H](CC/C(/C)=C\[C@@H](C(C[C@H]1C(C)=C[C@@H]2OC(C)=O)=C3C)OC3=O)[C@@]1(C)[C@H]2OC(C)=O)=O	Terpenoids	Diterpenoids	Briarane diterpenoids	AI, anti-depressant, lower blood pressure, anti-pain	inhibited [3H]CPDPX binding to rat-brain adenosine A1 receptors with IC50 = 490 μM	Port Hedland, W Australia	-18.28	118.2	267	https://doi.org/10.1021/np9903806	2000	N			seabed	Y
Eukaryota	Animalia	Cnidaria	Anthozoa	Scleralcyonacea	Gyrophyllidae	Gyrophyllum	Gyrophyllum sibogae		L15250	7,8-dihydroflabellatene A	CC(C)/C(/C([C@H]([C@H](C)CC1)O)=O)=C\C=C(\C)/CCC[C@@H](CO)C1=O	Terpenoids	Diterpenoids	Cembrane diterpenoids	CYT, AT	strongest antitumor activity against GI50 values (nM) for some of the lines evaluated are: DU-145 (82.0), IGROV (90.3), K-562 (62.7), and HT-29 (14.5)	Madagascar	-33.65	44.85	800	https://doi.org/10.1021/np049903m	2004	N			seabed, trawl	Y
Eukaryota	Animalia	Cnidaria	Anthozoa	Scleralcyonacea	Gyrophyllidae	Gyrophyllum	Gyrophyllum sibogae		L15251	7,8-dihydroflabellatene B	CC(C)/C(/C([C@H]([C@H](C)CC1)O)=O)=C\[C@@H]2O[C@]2(C)CCC[C@@H](CO)C1=O	Terpenoids	Diterpenoids	Cembrane diterpenoids	-	N/A	Madagascar	-33.65	44.85	800	https://doi.org/10.1021/np049903m	2004	N			seabed, trawl	Y
Eukaryota	Animalia	Cnidaria	Anthozoa	Scleralcyonacea	Keratoisididae	Acanella	Acanella arbuscula		L39727	crannenol A	C/C(/CCC=C(COC(C)=O)COC(C)=O)=C\C/C=C(/C)\C=C	Terpenoids	Sesquiterpenoids	Farnesane sesquiterpenoids	-	N/A	Whittard Canyon, Porcupine Bank, Ireland	48.4283	-9.88278	998	https://doi.org/10.1021/acs.jnatprod.2c00602	2022	N			seabed, canyon	Y
Eukaryota	Animalia	Cnidaria	Anthozoa	Scleralcyonacea	Keratoisididae	Acanella	Acanella arbuscula		L39728	crannenol B	C/C(/CC/C=C(/C)\COC(C)=O)=C\C/C=C(/C)\C=C	Terpenoids	Sesquiterpenoids	Farnesane sesquiterpenoids	-	N/A	Whittard Canyon, Porcupine Bank, Ireland	48.4283	-9.88278	998	https://doi.org/10.1021/acs.jnatprod.2c00602	2022	N			seabed, canyon	Y
Eukaryota	Animalia	Cnidaria	Anthozoa	Scleralcyonacea	Keratoisididae	Acanella	Acanella arbuscula		L39729	crannenol C	C/C(/CC/C=C(/CO)\COC(C)=O)=C\C/C=C(/C)\C=C	Terpenoids	Sesquiterpenoids	Farnesane sesquiterpenoids	-	N/A	Whittard Canyon, Porcupine Bank, Ireland	48.4283	-9.88278	998	https://doi.org/10.1021/acs.jnatprod.2c00602	2022	N			seabed, canyon	Y
Eukaryota	Animalia	Cnidaria	Anthozoa	Scleralcyonacea	Keratoisididae	Acanella	Acanella arbuscula		L39730	crannenol D	C/C(/CC/C=C(\CO)/COC(C)=O)=C\C/C=C(/C)\C=C	Terpenoids	Sesquiterpenoids	Farnesane sesquiterpenoids	-	N/A	Whittard Canyon, Porcupine Bank, Ireland	48.4283	-9.88278	998	https://doi.org/10.1021/acs.jnatprod.2c00602	2022	N			seabed, canyon	Y
Eukaryota	Animalia	Cnidaria	Anthozoa	Scleralcyonacea	Primnoidae	Ainigmaptilon	Ainigmaptilon antarcticum (Ainigmaptilon antarcticus)		L14516	ainigmaptilone A	C[C@@H]([C@@H](C[C@@H](CC1)C(C)=C)[C@@]1(CO)C=C1)C1=O	Terpenoids	Sesquiterpenoids	Eudesmane sesquiterpenoids	anti-fouling, AB	ignificantly inhibit predation by O. validus It showed antibiotic activity toward three of four sympatric Antarctic bacteria 6 at levels as low as 5 mg/mL and was lethal to sympatric diatoms 7 at natural tissue-level concentration (0.275 mg/mL). Ainigmaptilone A is clearly a defensive metabolite elaborated by A. antarcticus for a wide variety of protective purposes.	Eastern Weddell Sea, Antarctica	-70.95	-10.55	400	https://doi.org/10.1021/np030051k	2003	N			seabed, trawl	Y
Eukaryota	Animalia	Cnidaria	Anthozoa	Scleralcyonacea	Primnoidae	Ainigmaptilon	Ainigmaptilon antarcticum (Ainigmaptilon antarcticus)		L14517	ainigmaptilone B	CC([C@H](CC[C@]1(CO)C=CC2=O)C[C@@H]1C2=C)=C	Terpenoids	Sesquiterpenoids	Eudesmane sesquiterpenoids	-	N/A	Eastern Weddell Sea, Antarctica	-70.95	-10.55	400	https://doi.org/10.1021/np030051k	2003	N			seabed, trawl	Y
Eukaryota	Animalia	Cnidaria	Anthozoa	Scleralcyonacea	Primnoidae	Dasystenella	Dasystenella acanthina		-	trans-β-farnesene (1)	CC(C)=CCC\C(C)=C\CCC(=C)C=C	Terpenoids	Sesquiterpenoids	Farnesane sesquiterpenoids	-	N/A	Terra Nova Bay, Antarctica	-75	164	300	https://doi.org/10.1021/np030201r	2003	-			seabed, dredge	Y
Eukaryota	Animalia	Cnidaria	Anthozoa	Scleralcyonacea	Primnoidae	Dasystenella	Dasystenella acanthina		L14899	(4aR,8aR)-3,5,8a-trimethyl-4,4a,7,8,8a,9-hexahydronaphtho[2,3-b]furan (furanoeudesmane (2))	C[C@@]1(Cc2c(C3)c(C)co2)[C@@H]3C(C)=CCC1	Terpenoids	Sesquiterpenoids	Eudesmane sesquiterpenoids	anti-fouling	toxic at 10 ppm in a Gambusia affinis ichthyotoxicity test. According to this result, an involvement of these molecules in the defensive mechanisms of the animal could be suggested.	Terra Nova Bay, Antarctica	-75	164	300	https://doi.org/10.1021/np030201r	2003	N			seabed, dredge	Y
Eukaryota	Animalia	Cnidaria	Anthozoa	Scleralcyonacea	Primnoidae	Dasystenella	Dasystenella acanthina		-	isofuranodiene (3)	CC1=COC2=C1CC\C(C)=C/C\C=C(C)\C2	Terpenoids	Sesquiterpenoids	Germacrane sesquiterpenoids	anti-fouling	toxic at 10 ppm in a Gambusia affinis ichthyotoxicity test. According to this result, an involvement of these molecules in the defensive mechanisms of the animal could be suggested.	Terra Nova Bay, Antarctica	-75	164	300	https://doi.org/10.1021/np030201r	2003	-			seabed, dredge	Y
Eukaryota	Animalia	Cnidaria	Anthozoa	Scleralcyonacea	Primnoidae	Plumarella	Plumarella delicatissima		CMNPD31370	keikipukalide A (1)	C[C@]1(C[C@@H]([C@@H]2O[C@]22/C=C/[C@H](C3)C(C)=C)OC2=O)O[C@@H]1c1cc(C=O)c3o1	Terpenoids	Diterpenoids	Pseudopterane diterpenoids	anti-parasite	weak antiparasitic activity against Leishmania donovani with IC50 = >28 uM, compared to the IC50 of 6.2 for miltefosine, a drug currently used for the treatment of leishmaniasis.	Plateau of Fascination, Southern Ocean	-50.1409	-55.4684	875	https://doi.org/10.1021/acs.jnatprod.7b00732	2017	N			seabed	Y
Eukaryota	Animalia	Cnidaria	Anthozoa	Scleralcyonacea	Primnoidae	Plumarella	Plumarella delicatissima		CMNPD31371	keikipukalide B (2)	C[C@]1(C[C@@H]([C@@H](/C2=C/[C@H]([C@H](C3)C(C)=C)OC(C)=O)OC(C)=O)OC2=O)O[C@@H]1c1cc(C=O)c3o1	Terpenoids	Diterpenoids	Cembrane diterpenoids	anti-parasite	weak antiparasitic activity against Leishmania donovani with IC50 = 8.5 uM, compared to the IC50 of 6.2 for miltefosine, a drug currently used for the treatment of leishmaniasis.	Plateau of Fascination, Southern Ocean	-50.1409	-55.4684	875	https://doi.org/10.1021/acs.jnatprod.7b00732	2017	N			seabed	Y
Eukaryota	Animalia	Cnidaria	Anthozoa	Scleralcyonacea	Primnoidae	Plumarella	Plumarella delicatissima		CMNPD31372	keikipukalide C (3)	C[C@]1(C[C@@H]([C@@H](/C2=C/C[C@H](C3)C(C)=C)OC(C)=O)OC2=O)O[C@@H]1c1cc(C=O)c3o1	Terpenoids	Diterpenoids	Cembrane diterpenoids	anti-parasite	weak antiparasitic activity against Leishmania donovani with IC50 = 8.8 uM, compared to the IC50 of 6.2 for miltefosine, a drug currently used for the treatment of leishmaniasis.	Plateau of Fascination, Southern Ocean	-50.1409	-55.4684	875	https://doi.org/10.1021/acs.jnatprod.7b00732	2017	N			seabed	Y
Eukaryota	Animalia	Cnidaria	Anthozoa	Scleralcyonacea	Primnoidae	Plumarella	Plumarella delicatissima		CMNPD31373	keikipukalide D (4)	C[C@](C[C@@H]([C@@H]1O[C@]11/C=C/[C@H](Cc2c(C=O)cc3o2)C(C)=C)OC1=O)([C@H]3OC(C)=O)O	Terpenoids	Diterpenoids	Pseudopterane diterpenoids	anti-parasite	weak antiparasitic activity against Leishmania donovani with IC50 = 12 uM, compared to the IC50 of 6.2 for miltefosine, a drug currently used for the treatment of leishmaniasis.	Plateau of Fascination, Southern Ocean	-50.1409	-55.4684	875	https://doi.org/10.1021/acs.jnatprod.7b00732	2017	N			seabed	Y
Eukaryota	Animalia	Cnidaria	Anthozoa	Scleralcyonacea	Primnoidae	Plumarella	Plumarella delicatissima		CMNPD31374	keikipukalide E (5)	C[C@]1(C[C@@H](C=C2[C@@H](C[C@H](C3)C(C)=C)OC(C)=O)OC2=O)O[C@@H]1c1cc(C=O)c3o1	Terpenoids	Diterpenoids	Cembrane diterpenoids	anti-parasite	weak antiparasitic activity against Leishmania donovani with IC50 = 8.8 uM, compared to the IC50 of 6.2 for miltefosine, a drug currently used for the treatment of leishmaniasis.	Plateau of Fascination, Southern Ocean	-50.1409	-55.4684	875	https://doi.org/10.1021/acs.jnatprod.7b00732	2017	N			seabed	Y
Eukaryota	Animalia	Cnidaria	Anthozoa	Scleralcyonacea	Primnoidae	Plumarella	Plumarella delicatissima		-	diterpene pukalide aldehyde (6)	CC(=C)[C@@H]1CCC2=C[C@H](C[C@@]3(C)O[C@@H]3C3=CC(C=O)=C(C1)O3)OC2=O	Terpenoids	Diterpenoids	Cembrane diterpenoids	anti-parasite	weak antiparasitic activity against Leishmania donovani with IC50 = 1.9 uM, compared to the IC50 of 6.2 for miltefosine, a drug currently used for the treatment of leishmaniasis.	Plateau of Fascination, Southern Ocean	-50.1409	-55.4684	875	https://doi.org/10.1021/acs.jnatprod.7b00732	2017	-			seabed	Y
Eukaryota	Animalia	Cnidaria	Anthozoa	Scleralcyonacea	Primnoidae	Plumarella	Plumarella delicatissima		-	norditerpenoid ineleganolide (7)	[H][C@@]12C[C@@]3(C)O[C@@]4([H])C(=O)[C@]3([H])[C@]1([H])[C@@]([H])(C(=O)O2)[C@@]1([H])C[C@@H](CC(=O)[C@]41[H])C(C)=C	Terpenoids	Diterpenoids	Cembrane diterpenoids	anti-parasite	weak antiparasitic activity against Leishmania donovani with IC50 = 4.4 uM, compared to the IC50 of 6.2 for miltefosine, a drug currently used for the treatment of leishmaniasis.	Plateau of Fascination, Southern Ocean	-50.1409	-55.4684	875	https://doi.org/10.1021/acs.jnatprod.7b00732	2017	-			seabed	Y
Eukaryota	Animalia	Cnidaria	Anthozoa	Scleractinia	Oculinidae	Madrepora	Madrepora oculata		CMNPD10597	(10R,7Z,11E,13E,16Z,19Z)-10-hydroxydocosa-7,11,13,16,19-pentaenoic acid (1a in article)	CC/C=C\C/C=C\C/C=C/C=C/[C@@H](C/C=C/CCCCCC(O)=O)O	Fatty acids	Eicosanoids	Leukotrienes	-	N/A	St Paul Island, South Indian Ocean	-38.7255	77.4417	290	https://doi.org/10.1002/(SICI)1522-2675(19990505)82:5<677::AID-HLCA677>3.0.CO;2-0	1999	N			seabed, trawl	Y
Eukaryota	Animalia	Cnidaria	Anthozoa	Scleractinia	Oculinidae	Madrepora	Madrepora oculata		CMNPD10598	(10R*,4Z,7Z,11E,13Z,16Z,19Z)-10-hydroxydocosa-4,7,11,13,16,19-hexaenoic acid (2a in article)	CC/C=C\C/C=C\C/C=C\C=C\[C@@H](C/C=C\C/C=C\CCC(O)=O)O	Fatty acids	Docosanoids	Other Docosanoids	-	N/A	St Paul Island, South Indian Ocean	-38.7255	77.4417	290	https://doi.org/10.1002/(SICI)1522-2675(19990505)82:5<677::AID-HLCA677>3.0.CO;2-0	1999	N			seabed, trawl	Y
Eukaryota	Animalia	Cnidaria	Anthozoa	Scleractinia	Oculinidae	Madrepora	Madrepora oculata		L11567	(10R,7Z,11E,13Z,16Z)-10-hydroxydocosa-7,11,13,16-tetraenoic acid (3a in article)	CCCCC/C=C\C/C=C\C=C\[C@@H](C/C=C/CCCCCC(O)=O)O	Fatty acids	Eicosanoids	Leukotrienes	-	N/A	St Paul Island, South Indian Ocean	-38.7255	77.4417	290	https://doi.org/10.1002/(SICI)1522-2675(19990505)82:5<677::AID-HLCA677>3.0.CO;2-0	1999	N			seabed, trawl	Y
Eukaryota	Animalia	Cnidaria	Anthozoa	Scleractinia	Deltocyathidae	Deltocyathus	Deltocyathus magnificus		L9208	3-oxochola-4,6,22E-trien-24-oic acid	C[C@@H]([C@@H](CC1)[C@@](C)(CC[C@@H]2[C@@]3(C)CC4)[C@@H]1[C@@H]2C=CC3=CC4=O)/C=C/C(O)=O	Terpenoids	Steroids	Cholestane steroids	-	N/A	Loyalty Islands, SE Pacific	-20.67	167.058	463	https://doi.org/10.1002/hlca.19960790406	1996	N			seabed, trawl	Y
Eukaryota	Animalia	Cnidaria	Anthozoa	Scleractinia	Deltocyathidae	Deltocyathus	Deltocyathus magnificus		L9209	methyl-3-oxochola-4,6,22E-trien-24-oate	C[C@@H]([C@@H](CC1)[C@@](C)(CC[C@@H]2[C@@]3(C)CC4)[C@@H]1[C@@H]2C=CC3=CC4=O)/C=C/C(OC)=O	Terpenoids	Steroids	Cholestane steroids	-	N/A	Loyalty Islands, SE Pacific	-20.67	167.058	463	https://doi.org/10.1002/hlca.19960790406	1996	N			seabed, trawl	Y
Eukaryota	Animalia	Cnidaria	Anthozoa	Scleractinia	Deltocyathidae	Deltocyathus	Deltocyathus magnificus		L9210	methyl-23-hydroxy-3-oxocholadien-24-oate	C[C@H](CC(C(OC)=O)O)[C@@H](CC1)[C@@](C)(CC[C@@H]2[C@@]3(C)CC4)[C@@H]1[C@@H]2C=CC3=CC4=O	Terpenoids	Steroids	Cholestane steroids	-	N/A	Loyalty Islands, SE Pacific	-20.67	167.058	463	https://doi.org/10.1002/hlca.19960790406	1996	N			seabed, trawl	Y
Eukaryota	Animalia	Cnidaria	Anthozoa	Scleractinia	Deltocyathidae	Deltocyathus	Deltocyathus magnificus		L9211	methyl-3-oxo-24-norchola-4,6-dien-23-oat	C[C@H](CC(OC)=O)[C@@H](CC1)[C@@](C)(CC[C@@H]2[C@@]3(C)CC4)[C@@H]1[C@@H]2C=CC3=CC4=O	Terpenoids	Steroids	Cholestane steroids	-	N/A	Loyalty Islands, SE Pacific	-20.67	167.058	463	https://doi.org/10.1002/hlca.19960790406	1996	N			seabed, trawl	Y
Eukaryota	Animalia	Cnidaria	Anthozoa	Scleractinia	Deltocyathidae	Deltocyathus	Deltocyathus magnificus		L9212	methyl-23-hydroxy-3-oxochol-4-en-24-oate	C[C@H](CC(C(OC)=O)O)[C@@H](CC1)[C@@](C)(CC2)[C@@H]1[C@H](CC1)[C@H]2[C@@](C)(CC2)C1=CC2=O	Terpenoids	Steroids	Cholane steroids	-	N/A	Loyalty Islands, SE Pacific	-20.67	167.058	463	https://doi.org/10.1002/hlca.19960790406	1996	N			seabed, trawl	Y
Eukaryota	Animalia	Cnidaria	Anthozoa	Scleractinia	Deltocyathidae	Deltocyathus	Deltocyathus magnificus		CMNPD1584	(E,4R)-4-[(10R,13R,17R)-10,13-dimethyl-3-oxo-1,2,6,7,8,9,11,12,14,15,16,17-dodecahydrocyclopenta[a]phenanthren-17-yl]pent-2-enoic acid	C1CC(C(CC[C@@H]2[C@@H](C=CC(O)=O)C)[C@]2(C)CC3)C3[C@@](C)(CCC4=O)C1=C4	Terpenoids	Steroids	Pregnane steroids	-	N/A	Loyalty Islands, New Caledonia	-20.67	167.058	463	https://doi.org/10.1002/(SICI)1522-2675(19990505)82:5<677::AID-HLCA677>3.0.CO;2-0	1999	-			seabed, trawl	Y
Eukaryota	Animalia	Cnidaria	Anthozoa	Zoantharia	Parazoanthidae	Savalia (Gerardia)	Savalia sp. (Gerardia)		L378	bonellin (In paper: 2-amino3,9-dimethyl-5-dimethylamino-3H-l,3,4,6-tetrazacyclopent[e]azulene)	CC1=CC=C2N=C(N(C)C)N=C2c2c1nc(N)n2C	Alkaloids	Pseudoalkaloids	Purine alkaloids	Photosythesiser*	A photosensitizer for photodynamic therapy with reduced side effects and excellent therapeutic effectiveness. Increased rate of incorporation of amino acids into proteins, the increase of the voltage noise, and the exocytosis of some of the cortical granules	Hawaii	20.86	-157.32	350	https://doi.org/10.1139/v79-273	1979	N		BA: https://doi.org/10.1002/mrd.1120030402	seabed	Y
Eukaryota	Animalia	Cnidaria	Anthozoa	Zoantharia	Parazoanthidae	Savalia (Gerardia)	Savalia sp. (Gerardia)		L379	N-[8-(dimethylamino)-1,4-dimethyl-1H-cyclohepta[1,2-d:3,4-d']diimidazol-2-yl]acetamide (In paper: 2-Acetylamino-3,9-dimethyl-5-dimethylamino-3H-1,3,4,6- tetrazacyclopent [e]azulene (5) )	CC(Nc1nc(C(C)=CC=C2N=C(N(C)C)N=C22)c2n1C)=O	Alkaloids	Pseudoalkaloids	Purine alkaloids	-	N/A	Hawaii	20.86	-157.32	350	https://doi.org/10.1139/v79-273	1979	N			seabed	Y
Eukaryota	Animalia	Cnidaria	Anthozoa	Zoantharia	Parazoanthidae	Savalia (Gerardia)	Savalia sp. (Gerardia)		L380	N~8~,1,4-trimethyl-1H-cyclohepta[1,2-d:3,4-d']diimidazole-2,8-diamine (In paper: 2-Amino-3,9-dimethyl-5-methylamino-3H-1,3,4,6-tetrazocyclopent[e]azulene (6) )	CC1=CC=C2N=C(NC)N=C2c2c1nc(N)n2C	Alkaloids	Pseudoalkaloids	Purine alkaloids	-	N/A	Hawaii	20.86	-157.32	350	https://doi.org/10.1139/v79-273	1979	N			seabed	Y
Eukaryota	Animalia	Cnidaria	Anthozoa	Zoantharia	Parazoanthidae	Savalia (Gerardia)	Savalia sp. (Gerardia)		L381	N,N,N',N',1,4-hexamethyl-1H-cyclohepta[1,2-d:3,4-d']diimidazole-2,8-diamine (In paper: 2,5-Bisdimethylamino-3,9-dimethyl-3H-1,3,4,6-tetrazacyclopent [e]azulene (7) )	CC1=CC=C2N=C(N(C)C)N=C2c2c1nc(N(C)C)n2C	Alkaloids	Pseudoalkaloids	Purine alkaloids	-	N/A	Hawaii	20.86	-157.32	350	https://doi.org/10.1139/v79-273	1979	N			seabed	Y
Eukaryota	Animalia	Cnidaria	Anthozoa	Zoantharia	Parazoanthidae	Parazoanthus	Parazoanthus sp.		L401	2-amino-3,9-dimethyl-5-dimethylamino-3H-1,3,4,6-tetrazacyclopent[e]azulene	CC1=CC=C2N=C(N(C)C)N=C2c2c1nc(N)n2C	Alkaloids	Pseudoalkaloids	Purine alkaloids	anti-enzyme	inhibit acetylcholinesterase, butyrylcholinesterase, and β-secretase enzymes in high- to sub-micromolar range - relevant targets for Alzheimer’s disease. They are also able to prevent and revert β-amyloid (Aβ) aggregation of both Aβ1–40 and Aβ1–42 peptides. Preliminary in vivo studies suggest that compound 1 is able to restore cholinergic cortico-hippocampal functional connectivity.*	Hawaii	20.86	-157.32	350	https://doi.org/10.1016/S0040-4039(01)91500-X	1978	N		BA: https://doi.org/10.1021/acschemneuro.7b00416 *	seabed	Y
Eukaryota	Animalia	Echinodermata	Asteroidea	Brisingida	Brisingidae	Novodinia	Novodinia antillensis		L18191	sch 725737	CC(C)CCC[C@](C)([C@@H](CC1)[C@]2(C)[C@@H]1[C@H](C[C@@H]([C@@H](C1)[C@]3(C)CC[C@@H]1OS([O-])(=O)=O)O[C@@H]([C@@H]([C@H]1O[C@@H]([C@@H]([C@H]4O)O[C@@H]([C@@H]([C@H]5O)O)O[C@H](C)[C@H]5O)OC[C@H]4O[C@@H]([C@@H]([C@H]4O)O[C@@H]([C@@H]([C@H]5O)O)O[C@H](C)[C@@H]5O)O[C@H](C)[C@H]4O[C@@H]([C@@H]([C@H]4O)O)OC[C@@H]4O)O)O[C@H](C)[C@H]1O)C3=CC2)O.[Na+]	Terpenoids	Steroids	Cholestane steroids	anti-pain	anti-pain: NaV1.8 inhibitor with IC50 of ∼9 μM	Isle de Ronde, Grenada	12.323	-61.6198	587	https://doi.org/10.1016/j.bmcl.2007.08.025	2007	N			seabed	Y
Eukaryota	Animalia	Echinodermata	Asteroidea	Brisingida	Brisingidae	Novodinia	Novodinia antillensis		L18192	sch 725739	CC(C)CCC[C@](C)([C@@H](CC1)[C@]2(C)[C@@H]1[C@H](C[C@@H]([C@@H](C1)[C@]3(C)CC[C@@H]1OS([O-])(=O)=O)O[C@@H]([C@@H]([C@H]1O[C@@H]([C@@H]([C@H]4O)O[C@@H]([C@@H]([C@H]5O)O)O[C@H](C)[C@H]5O)O[C@H](C)[C@H]4O[C@@H]([C@@H]([C@H]4O)O[C@@H]([C@@H]([C@H]5O)O)O[C@H](C)[C@@H]5O)O[C@H](C)[C@H]4O[C@@H]([C@@H]([C@H]4O)O)OC[C@@H]4O)O)O[C@H](C)[C@H]1O)C3=CC2)O.[Na+]	Terpenoids	Steroids	Furostane steroids	-	N/A	Isle de Ronde, Grenada	12.323	-61.6198	587	https://doi.org/10.1016/j.bmcl.2007.08.025	2007	N			seabed	Y
Eukaryota	Animalia	Echinodermata	Asteroidea	Paxillosida	Benthopectinidae	Cheiraster	Cheiraster (Luidiaster) dawsoni (Luidiaster dawsoni)		L11249	24-methylcholestane-hexaol	CC(CC[C@@H](C)[C@@H](C(C1O)O)[C@@](C)(CC2)[C@@H]1[C@H](CC1O)[C@H]2[C@@](C)(CCC(C2)O)C12O)C(C)CO	Terpenoids	Steroids	Cholestane steroids	-	N/A	Atalsov Island, Kuril Islands	50.8608	155.564	250	https://link.springer.com/content/pdf/10.1007/BF02494528.pdf	1998	N			seabed	Y
Eukaryota	Animalia	Echinodermata	Asteroidea	Paxillosida	Goniopectinidae	Goniopecten	Goniopecten demonstrans		L12779	goniopectenoside A	CC([C@@H]([C@@H](C1O)O)O)O[C@H]1OC([C@H]1O)[C@H](O[C@H](CO[C@H](C2O[C@@H](C([C@H]3OC)O)OC(C)[C@H]3O)OC([C@@H]([C@H](C)O[C@H]3O[C@@H](C[C@H]4[C@@H]5CC6)[C@@H](C[C@H](CC7)OS([O-])(=O)=O)[C@@]7(C)C4=CC[C@]5(C)[C@H]6[C@](C)(C(/C=C/C(C)(C)O)=O)O)O)C3O)C2O)OC(C)[C@H]1O.[Na+]	Terpenoids	Steroids	Cholestane steroids	anti-fouling	significantly inhibited the settlement of the biofouling marine brown-macroalga model-species Hincksia irregularis (mean settlement = 6.87 × 10−2) and non toxic to D. marina	Gulf of Mexico	28.74	-84.19	N/A	https://doi.org/10.1002/1099-0690(200012)2000:24<4093::AID-EJOC4093>3.0.CO;2-M	2000	N	Control: 12.8 × 10−2		water column	Y
Eukaryota	Animalia	Echinodermata	Asteroidea	Paxillosida	Goniopectinidae	Goniopecten	Goniopecten demonstrans		L12780	goniopectenoside B	CC(C)CCC([C@@](C)([C@@H](CC1)[C@]2(C)[C@@H]1[C@H](C[C@@H]([C@@H](C1)[C@]3(C)CC[C@@H]1OS([O-])(=O)=O)O[C@@H](C(C1O[C@@H](C(C4O)O[C@@H](C([C@H]5OC)O)OC(C)[C@H]5O)OC[C@H]4O[C@@H](C([C@H]4O)O[C@@H](C([C@H]5O)O)OC(C)[C@@H]5O)OC(C)[C@H]4O)O)O[C@@H](C)[C@H]1O)C3=CC2)O)=O.[Na+]	Terpenoids	Steroids	Cholestane steroids	anti-fouling	significantly inhibited the settlement of the biofouling marine brown-macroalga model-species Hincksia irregularis (mean settlement =5.81 × 10−2) and non toxic to D. marina	Gulf of Mexico	28.74	-84.19	N/A	https://doi.org/10.1002/1099-0690(200012)2000:24<4093::AID-EJOC4093>3.0.CO;2-M	2000	N			water column	Y
Eukaryota	Animalia	Echinodermata	Asteroidea	Paxillosida	Goniopectinidae	Goniopecten	Goniopecten demonstrans		L12781	goniopectenoside C	CC([C@@H]([C@@H](C1O)O)O)O[C@H]1OC([C@H]1O)[C@H](O[C@H](CO[C@H](C2O[C@@H](C([C@H]3OC)O)OC(C)[C@H]3O)OC([C@@H]([C@H](C)O[C@H]3O[C@@H](C[C@H]4[C@@H]5CC6)[C@@H](C[C@H](CC7)OS([O-])(=O)=O)[C@@]7(C)C4=CC[C@]5(C)[C@H]6[C@](C)(C(CC=C(C)C)=O)O)O)C3O)C2O)OC(C)[C@H]1O.[Na+]	Terpenoids	Triterpenoids	N/A	anti-fouling	significantly inhibited the settlement of the biofouling marine brown-macroalga model-species Hincksia irregularis (mean settlement = 6.53 × 10−2) and non toxic to D. marina	Gulf of Mexico	28.74	-84.19	N/A	https://doi.org/10.1002/1099-0690(200012)2000:24<4093::AID-EJOC4093>3.0.CO;2-M	2000	N			water column	Y
Eukaryota	Animalia	Echinodermata	Asteroidea	Paxillosida	Porcellanasteridae	Styracaster	Styracaster caroli		CMNPD8675	22E,24R,25R)-24-ethyl-5α-cholest-22-en-3β,5,6β,8,15α,25,26-heptol 26-sulfate (1)	CC[C@@H]([C@](C)(COS([O-])(=O)=O)O)/C=C/[C@@H](C)[C@@H](C[C@@H]1O)[C@@](C)(CC[C@@H]2[C@@](C)(CC[C@@H](C3)O)[C@]3([C@@H](C3)O)O)[C@@H]1[C@@]23O.[Na+]	Terpenoids	Steroids	Ergostane steroids	-	N/A	Between Thio and Lifou, New Caledonia	21.2621	166.712	2000	https://doi.org/10.1021/np9601061	1996	N			seabed	Y
Eukaryota	Animalia	Echinodermata	Asteroidea	Paxillosida	Porcellanasteridae	Styracaster	Styracaster caroli		CMNPD8676	(24R,25R)-24-ethyl-5α-cholestane-3β,5,6β,15α,16β,25,26-heptol 26-sulfate (2)	CC[C@H](CC[C@@H](C)[C@@H]([C@H]([C@@H]1O)O)[C@@](C)(CC2)[C@@H]1[C@H](C[C@H]1O)[C@H]2[C@@](C)(CC[C@@H](C2)O)[C@]12O)[C@](C)(COS([O-])(=O)=O)O.[Na+]	Terpenoids	Steroids	Cholestane steroids	-	N/A	Between Thio and Lifou, New Caledonia	21.2621	166.712	2000	https://doi.org/10.1021/np9601061	1996	N			seabed	Y
Eukaryota	Animalia	Echinodermata	Asteroidea	Paxillosida	Porcellanasteridae	Styracaster	Styracaster caroli		CMNPD6466	carolisterol A	C[C@H](CCC(N[C@@H](CO)CS([O-])(=O)=O)=O)[C@@H]([C@H]([C@@H]1O)O)[C@@](C)(CC2)[C@@H]1[C@H](C[C@H]1O)[C@H]2[C@@](C)(CC[C@@H](C2)O)[C@]12O.[Na+]	Terpenoids	Steroids	Cholestane steroids	-	N/A	Between Thio and Lifou, New Caledonia	21.26	166.7	2000	https://doi.org/10.1016/S0040-4039(00)79358-0	1993	N			seabed	Y
Eukaryota	Animalia	Echinodermata	Asteroidea	Paxillosida	Porcellanasteridae	Styracaster	Styracaster caroli		CMNPD6467	carolisterol B	C[C@H](CCC(N[C@@H](CO)CS([O-])(=O)=O)=O)[C@@H]([C@H]([C@@H]1O)O)[C@@](C)(CC2)[C@@H]1[C@H](CC1=O)[C@H]2[C@@](C)(CC[C@@H](C2)O)[C@]12O.[Na+]	Terpenoids	Steroids	Cholestane steroids	-	N/A	Between Thio and Lifou, New Caledonia	21.26	166.7	2000	https://doi.org/10.1016/S0040-4039(00)79358-0	1993	N			seabed	Y
Eukaryota	Animalia	Echinodermata	Asteroidea	Paxillosida	Porcellanasteridae	Styracaster	Styracaster caroli		CMNPD6468	carolisterol C	C[C@H](CCC(N[C@@H](CO)CS([O-])(=O)=O)=O)[C@@H]([C@H]([C@@H]1O)O)[C@@](C)(CC2)[C@@H]1[C@H](C1)[C@H]2[C@@](C)(CC[C@@H](C2)O)[C@H]2[C@H]1O.[Na+]	Terpenoids	Steroids	Cholestane steroids	-	N/A	Between Thio and Lifou, New Caledonia	21.26	166.7	2000	https://doi.org/10.1016/S0040-4039(00)79358-0	1993	N			seabed	Y
Eukaryota	Animalia	Echinodermata	Asteroidea	Paxillosida	Porcellanasteridae	Styracaster	Styracaster caroli		CMNPD7204	(22E,25S)5a-cholest-22-en-3ß,5,6ß,15ß,25,26-hexaol	C[C@@H]([C@@H](C[C@H]1O)[C@@](C)(CC2)[C@@H]1[C@H](C[C@H]1O)[C@H]2[C@@](C)(CC[C@@H](C2)O)[C@@]12O)/C=C/C[C@@](C)(CO)O	Terpenoids	Steroids	Cholestane steroids	-	N/A	Between Thio and Lifou, New Caledonia	21.26	166.7	2000	https://doi.org/10.1021/np50112a005	1994	N			seabed	Y
Eukaryota	Animalia	Echinodermata	Asteroidea	Paxillosida	Porcellanasteridae	Styracaster	Styracaster caroli		CMNPD7205	(22E)-24-methyl-5a-cholest-22-en-3ß,5,6ß,15ß,25,26-hexaol	C[C@@H]([C@@H](C[C@H]1O)[C@@](C)(CC2)[C@@H]1[C@H](C[C@H]1O)[C@H]2[C@@](C)(CC[C@@H](C2)O)[C@@]12O)/C=C/[C@@H](C)[C@](C)(CO)O	Terpenoids	Steroids	Cholestane steroids	-	N/A	Between Thio and Lifou, New Caledonia	21.26	166.7	2000	https://doi.org/10.1021/np50112a005	1994	N			seabed	Y
Eukaryota	Animalia	Echinodermata	Asteroidea	Paxillosida	Porcellanasteridae	Styracaster	Styracaster caroli		CMNPD7206	(25R)-5a-Cholestan--3ß,5,6ß,15a,26-pentol	C[C@H](CCC[C@@H](C)[C@@H](C[C@@H]1O)[C@@](C)(CC2)[C@@H]1[C@H](C[C@H]1O)[C@H]2[C@@](C)(CC[C@@H](C2)O)[C@@]12O)CO	Terpenoids	Steroids	Cholestane steroids	-	N/A	Between Thio and Lifou, New Caledonia	21.26	166.7	2000	https://doi.org/10.1021/np50112a005	1994	N			seabed	Y
Eukaryota	Animalia	Echinodermata	Asteroidea	Paxillosida	Porcellanasteridae	Styracaster	Styracaster caroli		CMNPD7207	(22E,24S)-5a-ergosta-22-en-3ß,5,6ß,8,15a,28-hexol 28-sulfate	CC(C)[C@H](COS([O-])(=O)=O)/C=C/[C@@H](C)[C@@H](C[C@@H]1O)[C@@](C)(CC[C@@H]2[C@@](C)(CC[C@@H](C3)O)[C@]3([C@@H](C3)O)O)[C@@H]1[C@@]23O.[Na+]	Terpenoids	Steroids	Ergostane steroids	-	N/A	Between Thio and Lifou, New Caledonia	21.26	166.7	2000	https://doi.org/10.1021/np50112a005	1994	N			seabed	Y
Eukaryota	Animalia	Echinodermata	Asteroidea	Paxillosida	Porcellanasteridae	Styracaster	Styracaster caroli		CMNPD7208	(22E,24S,25S)-23-methyl-5a-ergost-22-en-3ß,5,6ß,15a,25,26-hexaol 26-sulfate	C[C@@H]([C@@H](C[C@@H]1O)[C@@](C)(CC2)[C@@H]1[C@H](C[C@H]1O)[C@H]2[C@@](C)(CC[C@@H](C2)O)[C@]12O)/C=C(\C)/[C@H](C)[C@@](C)(COS([O-])(=O)=O)O.[Na+]	Terpenoids	Steroids	Ergostane steroids	-	N/A	Between Thio and Lifou, New Caledonia	21.26	166.7	2000	https://doi.org/10.1021/np50112a005	1994	N			seabed	Y
Eukaryota	Animalia	Echinodermata	Asteroidea	Paxillosida	Porcellanasteridae	Styracaster	Styracaster caroli		CMNPD7209	(22E,24R,28S)-5a-stigmast-22-en-3ß,5,6ß,8,15a,28,29-heptaol 28-sulfate	CC(C)[C@@H]([C@@H](CO)OS([O-])(=O)=O)/C=C/[C@@H](C)[C@@H](C[C@@H]1O)[C@@](C)(CC[C@@H]2[C@@](C)(CC[C@@H](C3)O)[C@]3([C@@H](C3)O)O)[C@@H]1[C@@]23O.[Na+]	Terpenoids	Steroids	Ergostane steroids	-	N/A	Between Thio and Lifou, New Caledonia	21.26	166.7	2000	https://doi.org/10.1021/np50112a005	1994	N			seabed	Y
Eukaryota	Animalia	Echinodermata	Asteroidea	Paxillosida	Porcellanasteridae	Styracaster	Styracaster caroli		CMNPD7210	(22Z,24S,25S)-23-methyl-5a-ergost-22-en-3ß,5,6ß,15a,25,26,29-heptaol 26-sulfate	C[C@@H]([C@@H](C[C@@H]1O)[C@@](C)(CC2)[C@@H]1[C@H](C[C@H]1O)[C@H]2[C@@](C)(CC[C@@H](C2)O)[C@]12O)/C=C(\CO)/[C@H](C)[C@@](C)(COS([O-])(=O)=O)O.[Na+]	Terpenoids	Steroids	Ergostane steroids	-	N/A	Between Thio and Lifou, New Caledonia	21.26	166.7	2000	https://doi.org/10.1021/np50112a005	1994	N			seabed	Y
Eukaryota	Animalia	Echinodermata	Asteroidea	Paxillosida	Porcellanasteridae	Styracaster	Styracaster caroli		CMNPD7211	(22E, 25S)-5a-cholest-22-en-3ß,5,6ß15a,25,26-hexaol 26-sulfate	C[C@@H]([C@@H](C[C@@H]1O)[C@@](C)(CC2)[C@@H]1[C@H](C[C@H]1O)[C@H]2[C@@](C)(CC[C@@H](C2)O)[C@]12O)/C=C/C[C@@](C)(COS([O-])(=O)=O)O.[Na+]	Terpenoids	Steroids	Ergostane steroids	-	N/A	Between Thio and Lifou, New Caledonia	21.26	166.7	2000	https://doi.org/10.1021/np50112a005	1994	N			seabed	Y
Eukaryota	Animalia	Echinodermata	Asteroidea	Valvatida	Asterinidae	Tremaster	Tremaster mirabilis (Tremaster novaecaledoniae)		CMNPD5817	tremasterol A	CC(C)CCC[C@@H](C)[C@@H]([C@H](C1)OC(C)=O)[C@@](C)(CC2)[C@@H]1[C@H](C1)[C@H]2[C@@](C)(CC[C@@H](C2)OS([O-])(=O)=O)[C@H]2[C@H]1OP([O-])(O[C@@H]([C@@H]([C@H]1O)O)O[C@H](CO)[C@H]1O)=O.[Na+]	Terpenoids	Steroids	Cholestane steroids	-	N/A	New Caledonia	-20.9	165.6	530	https://doi.org/10.1016/S0040-4039(00)91870-7	1992	N			seabed	Y
Eukaryota	Animalia	Echinodermata	Asteroidea	Valvatida	Asterinidae	Tremaster	Tremaster mirabilis (Tremaster novaecaledoniae)		CMNPD5818	tremasterol B	CC(C)CCC[C@@H](C)[C@@H]([C@H](C1)OC(C)=O)[C@@](C)(CC2)[C@@H]1[C@H](C1)[C@H]2[C@@](C)(CC[C@@H](C2)OS([O-])(=O)=O)[C@H]2[C@H]1OP([O-])(O[C@@H]([C@@H]([C@H]1OC(C)=O)OC(C)=O)O[C@H](COC(C)=O)[C@H]1OC(C)=O)=O.[Na+]	Terpenoids	Steroids	Cholestane steroids	-	N/A	New Caledonia	-20.9	165.6	530	https://doi.org/10.1016/S0040-4039(00)91870-7	1992	N			seabed	Y
Eukaryota	Animalia	Echinodermata	Asteroidea	Valvatida	Asterinidae	Tremaster	Tremaster mirabilis (Tremaster novaecaledoniae)		CMNPD5819	tremasterol C	CC(C)CCC[C@@H](C)[C@@H]([C@H](C1)OC(C)=O)[C@@](C)(CC2)[C@@H]1[C@H](C1)[C@H]2[C@@](C)(CC[C@@H](C2)OS([O-])(=O)=O)[C@H]2[C@H]1OP([O-])(O[C@@H]([C@@H]([C@H]1O)O)O[C@H](COC(C)=O)[C@H]1O)=O.[Na+]	Terpenoids	Steroids	Cholestane steroids	-	N/A	New Caledonia	-20.9	165.6	530	https://doi.org/10.1016/S0040-4039(00)91870-7	1992	N			seabed	Y
Eukaryota	Animalia	Echinodermata	Asteroidea	Valvatida	Asterinidae	Tremaster	Tremaster mirabilis (Tremaster novaecaledoniae)		CMNPD6469	disodium(3beta,6alpha,8xi,9xi,14xi,22R,24xi)-22-(acetyloxy)-3-(sulfonatooxy)stigmastan-6-yl hydrogen phosphate	CCC(C[C@H]([C@@H](C)[C@@H](CC1)[C@@](C)(CC2)[C@@H]1[C@H](C1)[C@H]2[C@@](C)(CC[C@@H](C2)OS([O-])(=O)=O)[C@H]2[C@H]1OP([O-])(O)=O)OC(C)=O)C(C)C.[Na+]	Terpenoids	Steroids	Stigmastane steroids	-	N/A	Noumea, New Caledonia	-22.32	166.5	530	http://dx.doi.org/10.1002/chin.199330257	1993	N			seabed	Y
Eukaryota	Animalia	Echinodermata	Asteroidea	Valvatida	Asterinidae	Tremaster	Tremaster mirabilis (Tremaster novaecaledoniae)		CMNPD6470	disodium (3beta,6alpha,8xi,14xi,22R)-22-hydroxycholest-9(11)-ene-3,6-diyldisulfate	CC(C)CC[C@H]([C@@H](C)[C@@H](CC1)[C@]2(C)[C@@H]1[C@H](C[C@@H]([C@@H](C1)[C@]3(C)CC[C@@H]1OS([O-])(=O)=O)OS([O-])(=O)=O)C3=CC2)O.[Na+]	Terpenoids	Steroids	Cholestane steroids	-	N/A	Noumea, New Caledonia	-22.32	166.5	530	http://dx.doi.org/10.1002/chin.199330257	1993	N			seabed	Y
Eukaryota	Animalia	Echinodermata	Asteroidea	Valvatida	Asterinidae	Tremaster	Tremaster mirabilis (Tremaster novaecaledoniae)		CMNPD6471	disodium (3beta,6alpha,8xi,14xi,22R)-22-(acetyloxy)cholest-9(11)-ene-3,6-diyldisulfate	CC(C)CC[C@H]([C@@H](C)[C@@H](CC1)[C@]2(C)[C@@H]1[C@H](C[C@@H]([C@@H](C1)[C@]3(C)CC[C@@H]1OS([O-])(=O)=O)OS([O-])(=O)=O)C3=CC2)OC(C)=O.[Na+]	Terpenoids	Steroids	Cholestane steroids	-	N/A	Noumea, New Caledonia	-22.32	166.5	530	http://dx.doi.org/10.1002/chin.199330257	1993	N			seabed	Y
Eukaryota	Animalia	Echinodermata	Asteroidea	Valvatida	Asterinidae	Tremaster	Tremaster mirabilis (Tremaster novaecaledoniae)		CMNPD6472	disodium (3beta,6alpha,8xi,9xi,14xi,22R)-22-hydroxycholestane-3,6-diyl disulfate	CC(C)CC[C@H]([C@@H](C)[C@@H](CC1)[C@@](C)(CC2)[C@@H]1[C@H](C1)[C@H]2[C@@](C)(CC[C@@H](C2)OS([O-])(=O)=O)[C@H]2[C@H]1OS([O-])(=O)=O)O.[Na+]	Terpenoids	Steroids	Cholestane steroids	-	N/A	Noumea, New Caledonia	-22.32	166.5	530	http://dx.doi.org/10.1002/chin.199330257	1993	N			seabed	Y
Eukaryota	Animalia	Echinodermata	Asteroidea	Valvatida	Asterinidae	Tremaster	Tremaster mirabilis (Tremaster novaecaledoniae)		CMNPD6473	disodium (3beta,6alpha,8xi,9xi,14xi,22R)-22-(acetyloxy)cholestane-3,6-diyldisulfate	CC(C)CC[C@H]([C@@H](C)[C@@H](CC1)[C@@](C)(CC2)[C@@H]1[C@H](C1)[C@H]2[C@@](C)(CC[C@@H](C2)OS([O-])(=O)=O)[C@H]2[C@H]1OS([O-])(=O)=O)OC(C)=O.[Na+]	Terpenoids	Steroids	Cholestane steroids	-	N/A	Noumea, New Caledonia	-22.32	166.5	530	http://dx.doi.org/10.1002/chin.199330257	1993	N			seabed	Y
Eukaryota	Animalia	Echinodermata	Asteroidea	Valvatida	Asterinidae	Tremaster	Tremaster mirabilis (Tremaster novaecaledoniae)		CMNPD6474	(3beta,5alpha,6beta,8xi,9xi,14xi,15alpha,16beta,25R)-cholestane-3,5,6,15,16,26-hexol	C[C@H](CCC[C@@H](C)[C@@H]([C@H]([C@@H]1O)O)[C@@](C)(CC2)[C@@H]1[C@H](C[C@H]1O)[C@H]2[C@@](C)(CC[C@@H](C2)O)[C@@]12O)CO	Terpenoids	Steroids	Cholestane steroids	-	N/A	Noumea, New Caledonia	-22.32	166.5	530	http://dx.doi.org/10.1002/chin.199330257	1993	N			seabed	Y
Eukaryota	Animalia	Echinodermata	Asteroidea	Valvatida	Asterinidae	Tremaster	Tremaster mirabilis (Tremaster novaecaledoniae)		CMNPD6475	sodium(3beta,5alpha,6beta,8xi,9xi,14xi,15alpha,16beta,25R)-3,5,6,16,26-pentahydroxycholestan-15-yl sulfate	C[C@H](CCC[C@@H](C)[C@@H]([C@H]([C@@H]1OS([O-])(=O)=O)O)[C@@](C)(CC2)[C@@H]1[C@H](C[C@H]1O)[C@H]2[C@@](C)(CC[C@@H](C2)O)[C@]12O)CO.[Na+]	Terpenoids	Steroids	Cholestane steroids	-	N/A	Noumea, New Caledonia	-22.32	166.5	530	http://dx.doi.org/10.1002/chin.199330257	1993	N			seabed	Y
Eukaryota	Animalia	Echinodermata	Asteroidea	Valvatida	Asterinidae	Tremaster	Tremaster mirabilis (Tremaster novaecaledoniae)		CMNPD6476	(3alpha,5beta,6beta,8xi,9xi,14xi,15alpha,16beta,25R)-cholestane-3,6,15,16,26-pentol	C[C@H](CCC[C@@H](C)[C@@H]([C@H]([C@@H]1O)O)[C@@](C)(CC2)[C@@H]1[C@H](C1)[C@H]2[C@@](C)(CC[C@H](C2)O)[C@@H]2[C@@H]1O)CO	Terpenoids	Steroids	Cholestane steroids	-	N/A	Noumea, New Caledonia	-22.32	166.5	530	http://dx.doi.org/10.1002/chin.199330257	1993	N			seabed	Y
Eukaryota	Animalia	Echinodermata	Asteroidea	Valvatida	Asterinidae	Tremaster	Tremaster mirabilis (Tremaster novaecaledoniae)		CMNPD6477	sodium(3beta,5alpha,6beta,9xi,14xi,15alpha,16beta,24R)-3,5,6,8,15,16-hexahydroxystigmastan-29-yl sulfate	CC(C)[C@H](CC[C@@H](C)[C@@H]([C@H]([C@@H]1O)O)[C@@](C)(CC[C@@H]2[C@@](C)(CC[C@@H](C3)O)[C@]3([C@@H](C3)O)O)[C@@H]1[C@@]23O)CCOS([O-])(=O)=O.[Na+]	Terpenoids	Steroids	Cholestane steroids	CYT, AT	highly cytotoxic against human bronchopulmunary non-small-cell lung carcinoma NSCLC-N6-L16 cells with IC50 of 0.04 µg/mL, murine leukemia cells espressing resistance toward doxorubicine P388 Dox with IC50 of 0.02 µg/mL, murine leukemia P388 cells with IC50 of 0.003 µg/mL, human nasopharyngeal carcinoma KB cells with IC50 of 0.02 µg/mL, and human colon carcinoma HT29 cells with IC50 of 0.04 µg/mL.	Noumea, New Caledonia	-22.32	166.5	530	http://dx.doi.org/10.1002/chin.199330257	1993	N			seabed	Y
Eukaryota	Animalia	Echinodermata	Asteroidea	Valvatida	Goniasteridae	Rosaster	Rosaster sp.		CMNPD4626	5a-cholestane-hexol 15-sulphate	C[C@@H](CCC[C@@H](C)[C@@H]([C@H]([C@@H]1OS([O-])(=O)=O)O)[C@@](C)(CC2)[C@@H]1[C@H](C[C@H]1O)[C@H]2[C@@](C)(CC[C@@H](C2)O)[C@]12O)CO.[Na+]	Terpenoids	Steroids	Cholestane steroids	-	N/A	Noumea, New Caledonia	-22.32	166.5	450	I. Bruno, L. Minale, R. Riccio, S. Labarre, D. Laurent Gazz. Chim. Ital., 1990, 120, 449-451	1990	N	Link; https://horizon.documentation.ird.fr/exl-doc/pleins_textes/pleins_textes_5/b_fdi_31-32/35699.pdf		seabed	Y
Eukaryota	Animalia	Echinodermata	Asteroidea	Valvatida	Goniasteridae	Rosaster	Rosaster sp.		CMNPD4627	5a-cholestane-heptol	C[C@@H](CCC[C@@H](C)[C@@H]([C@H]([C@@H]1O)O)[C@@](C)(CC[C@@H]2[C@@](C)(CC[C@@H](C3)O)[C@H]3[C@@H]([C@H]3O)O)[C@@H]1[C@]23O)CO	Terpenoids	Steroids	Cholestane steroids	-	N/A	Noumea, New Caledonia	-22.32	166.5	450	I. Bruno, L. Minale, R. Riccio, S. Labarre, D. Laurent Gazz. Chim. Ital., 1990, 120, 449-451	1990	N	Link; https://horizon.documentation.ird.fr/exl-doc/pleins_textes/pleins_textes_5/b_fdi_31-32/35699.pdf		seabed	Y
Eukaryota	Animalia	Echinodermata	Asteroidea	Valvatida	Goniasteridae	Rosaster	Rosaster sp.		CMNPD4628	5a-cholestane-octol	C[C@@H](CCC[C@@H](C)[C@@H]([C@H]([C@@H]1O)O)[C@@](C)(CC[C@@H]2[C@@](C)(CC[C@@H]([C@@H]3O)O)[C@H]3[C@@H]([C@H]3O)O)[C@@H]1[C@]23O)CO	Terpenoids	Steroids	Cholestane steroids	AF	antifungal growth inhibition of the fungus Cludosporium cucumerinum. Active at 5 ug.	Noumea, New Caledonia	-22.32	166.5	450	I. Bruno, L. Minale, R. Riccio, S. Labarre, D. Laurent Gazz. Chim. Ital., 1990, 120, 449-451	1990	N	Link; https://horizon.documentation.ird.fr/exl-doc/pleins_textes/pleins_textes_5/b_fdi_31-32/35699.pdf		seabed	Y
Eukaryota	Animalia	Echinodermata	Asteroidea	Valvatida	Goniasteridae	Ceramaster	Ceramaster patagonicus		L35572	(25S)-5a-cholestane-3β,6β,15α,16β-tetraol-26-yl 5′Z,11′Z-octadecadienoic	CCCCCC/C=C\CCCC/C=C\CCCC(OC[C@@H](C)CCC[C@@H](C)[C@@H]([C@H]([C@@H]1O)O)[C@@](C)(CC2)[C@@H]1[C@H](C1)[C@H]2[C@@](C)(CC[C@@H](C2)O)[C@H]2[C@@H]1O)=O	Terpenoids	Steroids	Cholestane steroids	CYT, AT	cytotoxic activity in concentrations that caused 50% inhibition of growth (IC50) of JB6 Cl41 cells were 81 µM, for MDA-MB-231 cells 74 uM, for HCT 116 cells 73 uM	Iturup Island, Russia	44.9514	147.891	225	https://doi.org/10.3390/md18050260	2020	N			seabed	Y
Eukaryota	Animalia	Echinodermata	Asteroidea	Valvatida	Goniasteridae	Ceramaster	Ceramaster patagonicus		L35573	(25S)-5a-cholestane-3β,6β,15α,16β-tetraol-26-yl 11′Z-octadecenoic	CCCCCC/C=C\CCCCCCCCCC(OC[C@@H](C)CCC[C@@H](C)[C@@H]([C@H]([C@@H]1O)O)[C@@](C)(CC2)[C@@H]1[C@H](C1)[C@H]2[C@@](C)(CC[C@@H](C2)O)[C@H]2[C@@H]1O)=O	Terpenoids	Steroids	Cholestane steroids	CYT, AT	cytotoxic activity in concentrations that caused 50% inhibition of growth (IC50) of JB6 Cl41 cells were 40 µM, for MDA-MB-231 cells 33 uM, for HCT 116 cells 31 uM. Also this compound (20 µM) suppressed colony formation and migration of MDA-MB-231 and HCT 116 cells.	Iturup Island, Russia	44.9514	147.891	225	https://doi.org/10.3390/md18050260	2020	N			seabed	Y
Eukaryota	Animalia	Echinodermata	Asteroidea	Valvatida	Goniasteridae	Ceramaster	Ceramaster patagonicus		L35574	(25S)-5a-cholestane-3β,6β,15α,16β-tetraol-26-yl 5′Z,11′Z-eicosadienoic	CCCCCCCC/C=C\CCCC/C=C\CCCC(OC[C@@H](C)CCC[C@@H](C)[C@@H]([C@H]([C@@H]1O)O)[C@@](C)(CC2)[C@@H]1[C@H](C1)[C@H]2[C@@](C)(CC[C@@H](C2)O)[C@H]2[C@@H]1O)=O	Terpenoids	Steroids	Cholestane steroids	CYT, AT	cytotoxic activity in concentrations that caused 50% inhibition of growth (IC50) of JB6 Cl41 cells were 79 µM, for MDA-MB-231 cells 73 uM, for HCT 116 cells 71 uM	Iturup Island, Russia	44.9514	147.891	225	https://doi.org/10.3390/md18050260	2020	N			seabed	Y
Eukaryota	Animalia	Echinodermata	Asteroidea	Valvatida	Goniasteridae	Ceramaster	Ceramaster patagonicus		L35575	(25S)-5a-cholestane-3β,6β,15α,16β-tetraol-26-yl 7′Z-eicosenoic	CCCCCCCCCCCC/C=C\CCCCCC(OC[C@@H](C)CCC[C@@H](C)[C@@H]([C@H]([C@@H]1O)O)[C@@](C)(CC2)[C@@H]1[C@H](C1)[C@H]2[C@@](C)(CC[C@@H](C2)O)[C@H]2[C@@H]1O)=O	Terpenoids	Steroids	Cholestane steroids	-	N/A	Iturup Island, Russia	44.9514	147.891	225	https://doi.org/10.3390/md18050260	2020	N			seabed	Y
Eukaryota	Animalia	Echinodermata	Asteroidea	Valvatida	Goniasteridae	Ceramaster	Ceramaster patagonicus		L39671	(2S,3S,4R,9Z)-2-[(2R)-2-hydroxyhexadecanoylamino]-19-methyl-9-icosen-1,3,4-triol (1)	CCCCCCCCCCCCCC[C@H](C(N[C@@H](CO)[C@@H]([C@@H](CCCC/C=C\CCCCCCCCC(C)C)O)O)=O)O	Fatty acids	Sphingolipids	Ceramides	CYT, AT	slight to moderate cytotoxic/anti-tumor activity against MDA-MB-231 (IC50 = >50 μM) (positive control: doxorubicin: 22.3 μM) colony-inhibiting activity of MDA-MB-231 cells by 46 %, DOX = 70 %	Iturup Island, Kuril Islands	44.97	148.1	225	https://doi.org/10.3390/md20100641	2022	N			seabed	Y
Eukaryota	Animalia	Echinodermata	Asteroidea	Valvatida	Goniasteridae	Ceramaster	Ceramaster patagonicus		L39672	(2S,3S,4R,9Z)-2-[(2R)-2-hydroxyhexadecanoylamino]-21-methyl-9-docosen-1,3,4-triol (2)	CCCCCCCCCCCCCC[C@H](C(N[C@@H](CO)[C@@H]([C@@H](CCCC/C=C\CCCCCCCCCCC(C)C)O)O)=O)O	Fatty acids	Sphingolipids	Ceramides	CYT, AT	slight to moderate cytotoxic/anti-tumor activity against HEK293, HT-29, SK-MEL-28, MDA-MB-231 (IC50 = >50, >50, >50 and 48.7 μM) (positive control: doxorubicin: 35.7, 21.8, 40 and 22.3 μM) colony-inhibiting activity of MDA-MB-231 cells by 68 %, DOX = 70 %	Iturup Island, Kuril Islands	44.97	148.1	225	https://doi.org/10.3390/md20100641	2022	N			seabed	Y
Eukaryota	Animalia	Echinodermata	Asteroidea	Valvatida	Goniasteridae	Ceramaster	Ceramaster patagonicus		L39673	(2S,3S,4R,9Z)-2-[(2R)-2-hydroxyheptadecanoylamino]-21-methyl-9-docosen-1,3,4-triol (3)	CCCCCCCCCCCCCCC[C@H](C(N[C@@H](CO)[C@@H]([C@@H](CCCC/C=C\CCCCCCCCCCC(C)C)O)O)=O)O	Fatty acids	Sphingolipids	Ceramides	CYT, AT	slight to moderate cytotoxic/anti-tumor activity against HEK293, HT-29, SK-MEL-28, MDA-MB-231 (IC50 = >50, >50, >50 and 49.4 μM) (positive control: doxorubicin: 35.7, 21.8, 40 and 22.3 μM) colony-inhibiting activity of MDA-MB-231 cells by 48 %, DOX = 70 %	Iturup Island, Kuril Islands	44.97	148.1	225	https://doi.org/10.3390/md20100641	2022	N			seabed	Y
Eukaryota	Animalia	Echinodermata	Asteroidea	Valvatida	Goniasteridae	Ceramaster	Ceramaster patagonicus		L39674	(2S,3R,4E,9Z)-1-O-(?-D-glucopyranosyl)-2-[(2R)-2-hydroxyheptadecanoylamino]-19-methyl-4,9-henicosadien-3-ol (4)	CCCCCCCCCCCCCCC[C@H](C(N[C@@H](CO[C@@H]([C@@H]([C@H]1O)O)O[C@H](CO)[C@H]1O)[C@@H](/C=C/CCC/C=C\CCCCCCCCC(C)CC)O)=O)O	Fatty acids	Sphingolipids	Neutral glycosphingolipids	-	N/A	Iturup Island, Kuril Islands	44.97	148.1	225	https://doi.org/10.3390/md20100641	2022	N			seabed	Y
Eukaryota	Animalia	Echinodermata	Asteroidea	Valvatida	Goniasteridae	Ceramaster	Ceramaster patagonicus		-	phidiacerebrosides C (5)	N/A	N/A	N/A	N/A	CYT, AT	slight to moderate cytotoxic/anti-tumor activity against HEK293, HT-29, SK-MEL-28, MDA-MB-231 (IC50 = >50, >50, >50 and 48.7 μM) (positive control: doxorubicin: 35.7, 21.8, 40 and 22.3 μM) colony-inhibiting activity of MDA-MB-231 cells by 54 %, DOX = 70 %	Iturup Island, Kuril Islands	44.97	148.1	225	https://doi.org/10.3390/md20100641	2022	-	previously isolated from the purple starfish Ophidiaster ophidianus		seabed	Y
Eukaryota	Animalia	Echinodermata	Asteroidea	Valvatida	Goniasteridae	Ceramaster	Ceramaster patagonicus		-	phidiacerebrosides D (6)	N/A	N/A	N/A	N/A	CYT, AT	slight to moderate cytotoxic/anti-tumor activity against HEK293, HT-29, SK-MEL-28, MDA-MB-231 (IC50 = >50, >50, >50 and 40.5 μM) (positive control: doxorubicin: 35.7, 21.8, 40 and 22.3 μM) colony-inhibiting activity of MDA-MB-231 cells by 68 %, DOX = 70 %	Iturup Island, Kuril Islands	44.97	148.1	225	https://doi.org/10.3390/md20100641	2022	-	previously isolated from the purple starfish Ophidiaster ophidianus		seabed	Y
Eukaryota	Animalia	Echinodermata	Asteroidea	Valvatida	Goniasteridae	Ceramaster	Ceramaster patagonicus		-	CE-3-2 (7)	CCCCCCCCCCCCCCCCCCCC[C@@H](O)C(=O)N[C@@H](CO[C@@H]1O[C@H](CO)[C@@H](O)[C@H](O)[C@H]1O)[C@H](O)[C@H](O)CCCCCCCCCC(C)CC	Fatty acids	Sphingolipids	Neutral glycosphingolipids	CYT, AT	slight to moderate cytotoxic/anti-tumor activity against HEK293, HT-29, SK-MEL-28, MDA-MB-231 (IC50 = >50, >50, >50 and >50 μM) (positive control: doxorubicin: 35.7, 21.8, 40 and 22.3 μM) colony-inhibiting activity of MDA-MB-231 cells by 44 %, DOX = 70 %	Iturup Island, Kuril Islands	44.97	148.1	225	https://doi.org/10.3390/md20100641	2022	-	previously isolated from the sea cucumber Cucumaria echinata		seabed	Y
Eukaryota	Animalia	Echinodermata	Asteroidea	Valvatida	Goniasteridae	Ceramaster	Ceramaster patagonicus		L39675	(2S,3S,4R)-1-O-(?-D-glucopyranosyl)-2-[(2R)-2-hydroxytricosanoylamino]-14-methylhexadecan-3,4-diol (8)	CCCCCCCCCCCCCCCCCCCCC[C@H](C(N[C@@H](CO[C@@H]([C@@H]([C@H]1O)O)O[C@H](CO)[C@H]1O)[C@@H]([C@@H](CCCCCCCCCC(C)CC)O)O)=O)O	Fatty acids	Sphingolipids	Neutral glycosphingolipids	-	N/A	Iturup Island, Kuril Islands	44.97	148.1	225	https://doi.org/10.3390/md20100641	2022	N			seabed	Y
Eukaryota	Animalia	Echinodermata	Asteroidea	Valvatida	Goniasteridae	Ceramaster	Ceramaster patagonicus		L39676	(2S,3S,4R)-1-O-(?-D-glucopyranosyl)-2-[(2R)-2-hydroxytetracosanoylamino]-14-methylhexadecan-3,4-diol (9)	CCCCCCCCCCCCCCCCCCCCCC[C@H](C(N[C@@H](CO[C@@H]([C@@H]([C@H]1O)O)O[C@H](CO)[C@H]1O)[C@@H]([C@@H](CCCCCCCCCC(C)CC)O)O)=O)O	Fatty acids	Sphingolipids	Neutral glycosphingolipids	CYT, AT	slight to moderate cytotoxic/anti-tumor activity against MDA-MB-231 (IC50 = >50 μM) (positive control: doxorubicin: 22.3 μM) colony-inhibiting activity of MDA-MB-231 cells by 50 %, DOX = 70 %	Iturup Island, Kuril Islands	44.97	148.1	225	https://doi.org/10.3390/md20100641	2022	N			seabed	Y
Eukaryota	Animalia	Echinodermata	Asteroidea	Valvatida	Goniasteridae	Mediaster	Mediaster murrayi		CMNPD10863	mediasteroside M1	CC(C)[C@H](CC[C@@H](C)[C@@H](C[C@H]1O)[C@@](C)(CC[C@@H]2[C@@](C)(CC[C@@H](C3)O)[C@H]3[C@H](C3)O)[C@@H]1[C@@]23O)O[C@@H]([C@@H]1O)O[C@@H](COC(C(C2O)OC)OCC2O)[C@@H]1O	Terpenoids	Steroids	Cholestane steroids	anti-fouling, hemolytic	100% inhibition of cell division of the fertilized eggs of the sea urchin Strongylocentrotus intermedius hemolytic activity: with ED50 value 6.6 × 10-5 M, using 1% suspensions of mouse erythrocytes	Philippine Sea	19.49	132.55	500	https://doi.org/10.1021/np980381i	1999	N			seabed, seamount, trawl	Y
Eukaryota	Animalia	Echinodermata	Asteroidea	Valvatida	Goniasteridae	Mediaster	Mediaster murrayi		CMNPD10864	mediasteroside M2	CC(C)[C@H](CC[C@@H](C)[C@@H](C[C@H]1O)[C@@](C)(CC[C@@H]2[C@@](C)(CC[C@@H](C3)O)[C@H]3[C@H](C3)O)[C@@H]1[C@@]23O)O[C@@H]([C@@H]1O)O[C@@H](COC(C(C2O)O)OCC2O)[C@@H]1O	Terpenoids	Steroids	Cholestane steroids	anti-fouling, hemolytic	100% inhibition of cell division of the fertilized eggs of the sea urchin Strongylocentrotus intermedius hemolytic activity: with ED50 value 3.5 × 10-5 M, using 1% suspensions of mouse erythrocytes	Philippine Sea	19.49	132.55	500	https://doi.org/10.1021/np980381i	1999	N			seabed, seamount, trawl	Y
Eukaryota	Animalia	Echinodermata	Asteroidea	Valvatida	Goniasteridae	Mediaster	Mediaster murrayi		CMNPD10865	mediasteroside M3	CC(C)[C@H](CC[C@@H](C)[C@@H](C[C@H]1O)[C@@](C)(CC[C@@H]2[C@@](C)(CC[C@@H](C3)O)[C@H]3[C@H](C3)O)[C@@H]1[C@@]23O)O[C@@H]([C@@H]1O)O[C@@H](COC(C(C2O)OC)OCC2OC)[C@@H]1O	Terpenoids	Steroids	Cholestane steroids	-	N/A	Philippine Sea	19.49	132.55	500	https://doi.org/10.1021/np980381i	1999	N			seabed, seamount, trawl	Y
Eukaryota	Animalia	Echinodermata	Asteroidea	Valvatida	Goniasteridae	Mediaster	Mediaster murrayi		CMNPD10866	mediasteroside M4	CC(C)[C@H](CC[C@@H](C)[C@@H](C[C@H]1O)[C@@](C)(CC[C@@H]2[C@@](C)(CC[C@@H](C3)O)[C@H]3[C@H](C3)O)[C@@H]1[C@@]23O)O[C@@H]([C@@H]1OC(C(C2OC)OC)OCC2O)O[C@@H](CO)[C@@H]1O	Terpenoids	Steroids	Cholestane steroids	-	N/A	Philippine Sea	19.49	132.55	500	https://doi.org/10.1021/np980381i	1999	N			seabed, seamount, trawl	Y
Eukaryota	Animalia	Echinodermata	Crinoidea	Cyrtocrinida	Holopodidae	Holopus	Holopus rangii		CMNPD20578	gymnochrome E (1)	CCC[C@H](Cc(c1c(c(C[C@H](C)O)c(c(O)c2C(c(c(O)c3)c4c(c(c5c(c(O)c6)C7=O)c6O)c3O)=O)Br)c2c4c5c1c7c1O)c1Br)O	Polyketides	Polycyclic aromatic polyketides	Anthraquinones and anthrones	CYT, AT, AB	cytotoxic: inhibited the proliferation of the NCI/ADR-Res (multi-drug-resistant ovarian cancer cell line) with an IC50 value of 3.5 μM and did not show significant inhibitory activity at a concentration of 6.4 μM against the PANC-1 pancreatic carcinoma or DLD-1 human colorectal adenocarcinoma cell lines. Also inhibited histone deacetylase-1 (HDAC-1) with an IC50 of 10.9 μM. antibaterial activity …	Curacao	12.07	-68.89	358	https://doi.org/10.1021/np900526y	2010	N			seabed, rocky slope	Y
Eukaryota	Animalia	Echinodermata	Crinoidea	Cyrtocrinida	Holopodidae	Holopus	Holopus rangii		CMNPD20579	gymnochrome F (2)	CCC[C@H](Cc(c(Br)c1O)c(c(c(c(c2c(c(c(O)c3Br)c4c(O)c5Br)c6c3O)c4c3c5O)c4C3=O)c(C[C@@H](CCC)O)c(Br)c4O)c2c1C6=O)O	Polyketides	Polycyclic aromatic polyketides	Anthraquinones and anthrones	CYT, AT, AB	cytotoxic: did not show significant inhibitory activity at a concentration of 5.2 μM against the PANC-1, NCI/ADR-Res, or DLD-1 tumor cell lines but was a moderate inhibitor of myeloid cell leukemia sequence 1 (MCL-1) binding to Bak with an IC50 of 3.3 μM. Antibacterial activity: MICs of 12.5 μg/mL against S. aureus and MRSA	Curacao	12.07	-68.89	358	https://doi.org/10.1021/np900526y	2010	N			seabed, rocky slope	Y
Eukaryota	Animalia	Echinodermata	Crinoidea	Cyrtocrinida	Holopodidae	Holopus	Holopus rangii		CMNPD20580	7-bromoemodic acid (5)	OC(c(cc1C(c(cc2O)c3c(O)c2Br)=O)cc(O)c1C3=O)=O	Polyketides	Polycyclic aromatic polyketides	Anthraquinones and anthrones	-	N/A	Curacao	12.07	-68.89	358	https://doi.org/10.1021/np900526y	2010	N			seabed, rocky slope	Y
Eukaryota	Animalia	Echinodermata	Crinoidea	Cyrtocrinida	Sclerocrinidae	Neogymnocrinus	Neogymnocrinus richeri (Gymnocrinus richeri)		CMNPD5269	gymnochrome A	CCC[C@H](Cc(c(Br)c1O)c(c(c(c(c2c(c(c(O)c3Br)c4c(O)c5Br)c6c3O)c4c3c5O)c4C3=O)c(C[C@H](C)O)c(Br)c4O)c2c1C6=O)O	Polyketides	Polycyclic aromatic polyketides	Anthraquinones and anthrones	-	N/A	New Caledonia	-20.9	165.6	520	https://doi.org/10.1021/jo00024a016	1991	N			seabed	Y
Eukaryota	Animalia	Echinodermata	Crinoidea	Cyrtocrinida	Sclerocrinidae	Neogymnocrinus	Neogymnocrinus richeri (Gymnocrinus richeri)		CMNPD5270	gymnochrome B	CCC[C@H](Cc(c(Br)c1O)c(c(c(c(c2c(c(c(O)c3Br)c4c(O)c5)c6c3O)c4c3c5O)c4C3=O)c(C[C@H](C)O)c(Br)c4O)c2c1C6=O)O	Polyketides	Polycyclic aromatic polyketides	Anthraquinones and anthrones	AV	anti-viral aginast Herpes simplex virus type 1 (HSV)MIC100 = 5.0 nM and against against dengue-4 (0.029 ED50 (nM/ml))	New Caledonia	-20.9	165.6	520	https://doi.org/10.1021/jo00024a016	1991	N		BA1 = https://doi.org/10.1111/j.1751-1097.1999.tb08288.x BA2 (DF): Laurent, D., Baumann, F., Benoit, A. G., Mortelecqe, A., Nitatpattana, N., Desvignes, I., Debitus, C., Laille, M., Gonzalez, J. P., & Chungue, E. (2005). Structure-activity relationships of dengue antiviral polycyclic quinones. The Southeast Asian journal of tropical medicine and public health, 36(4), 901–905.	seabed	Y
Eukaryota	Animalia	Echinodermata	Crinoidea	Cyrtocrinida	Sclerocrinidae	Neogymnocrinus	Neogymnocrinus richeri (Gymnocrinus richeri)		CMNPD5271	gymnochrome C	C[C@@H](Cc(c(Br)c1O)c(c(c(c(c2c(c(c(O)c3Br)c4c(O)c5Br)c6c3O)c4c3c5O)c4C3=O)c(C[C@H](C)OS(O)(=O)=O)c(Br)c4O)c2c1C6=O)O	Polyketides	Polycyclic aromatic polyketides	Anthraquinones and anthrones	-	N/A	New Caledonia	-20.9	165.6	520	https://doi.org/10.1021/jo00024a016	1991	N			seabed	Y
Eukaryota	Animalia	Echinodermata	Crinoidea	Cyrtocrinida	Sclerocrinidae	Neogymnocrinus	Neogymnocrinus richeri (Gymnocrinus richeri)		CMNPD5272	gymnochrome D	CCC[C@H](Cc(c(Br)c1O)c(c(c(c(c2c(c(c(O)c3Br)c4c(O)c5Br)c6c3O)c4c3c5O)c4C3=O)c(C[C@@H](CCC)OS(O)(=O)=O)c(Br)c4O)c2c1C6=O)OS(O)(=O)=O	Polyketides	Polycyclic aromatic polyketides	Anthraquinones and anthrones	AV	exhibited relevant antiviral activity against dengue virus with a foci-reducing effect at doses lower then 1 mg/ml (B0.89 nM).	New Caledonia	-20.9	165.6	520	https://doi.org/10.1021/jo00024a016	1991	N		BA = https://doi.org/10.1007/s000180050138	seabed	Y
Eukaryota	Animalia	Echinodermata	Crinoidea	Cyrtocrinida	Sclerocrinidae	Neogymnocrinus	Neogymnocrinus richeri (Gymnocrinus richeri)		L6452	isogymnochrome D	CCC[C@H](Cc(c(Br)c1O)c(c(c(c(c2c(c(c(O)c3Br)c4c(O)c5Br)c6c3O)c4c3c5O)c4C3=O)c(C[C@@H](CCC)OS(O)(=O)=O)c(Br)c4O)c2c1C6=O)OS(O)(=O)=O	Polyketides	Polycyclic aromatic polyketides	Anthraquinones and anthrones	AV	exhibited relevant antiviral activity against dengue virus with a foci-reducing effect at doses lower then 1 mg/ml (B0.89 nM).	New Caledonia	-20.9	165.6	520	https://doi.org/10.1021/jo00024a016	1991	N		BA = https://doi.org/10.1007/s000180050138	seabed	Y
Eukaryota	Animalia	Echinodermata	Crinoidea	Cyrtocrinida	Sclerocrinidae	Neogymnocrinus	Neogymnocrinus richeri (Gymnocrinus richeri)		L6453	cholest-1,4-dien-3-one	CC(C)CCC[C@@H](C)[C@@H](CC1)[C@@](C)(CC2)[C@@H]1[C@H](CC1)[C@H]2[C@@](C)(C=C2)C1=CC2=O	Terpenoids	Steroids	Cholestane steroids	-	N/A	New Caledonia	-20.9	165.6	520	https://doi.org/10.1016/0305-0491(91)90234-5	1991	N			seabed	Y
Eukaryota	Animalia	Echinodermata	Crinoidea	Isocrinida	Proisocrinidae	Proisocrinus	Proisocrinus ruberrimus		CMNPD19587	proisocrinin A	CCCC(Cc(c(Br)c(c(C(c(c(OC)c1Br)c2c(Br)c1O)=O)c1O)C2=O)c1Br)OS([O-])(=O)=O.[Na+]	Polyketides	Polycyclic aromatic polyketides	Anthraquinones and anthrones	anti-fouling	~antifeedant	Southern slope of Aguni Knoll, Okinawa Trough, Japan	26.58	127.3	1800	https://doi.org/10.1021/np900171h	2009	N			seafloor, trough	Y
Eukaryota	Animalia	Echinodermata	Crinoidea	Isocrinida	Proisocrinidae	Proisocrinus	Proisocrinus ruberrimus		CMNPD19588	proisocrinin B	CCCC(Cc(cc(c(C(c(c(OC)c1Br)c2c(Br)c1O)=O)c1C2=O)O)c1Br)OS([O-])(=O)=O.[Na+]	Polyketides	Polycyclic aromatic polyketides	Anthraquinones and anthrones	anti-fouling	~antifeedant	Southern slope of Aguni Knoll, Okinawa Trough, Japan	26.58	127.3	1800	https://doi.org/10.1021/np900171h	2009	N			seafloor, trough	Y
Eukaryota	Animalia	Echinodermata	Crinoidea	Isocrinida	Proisocrinidae	Proisocrinus	Proisocrinus ruberrimus		CMNPD19589	proisocrinin C	CCCC(Cc(cc(c(C(c(c(OC)c1Br)c2c(Br)c1O)=O)c1O)C2=O)c1Br)OS([O-])(=O)=O.[Na+]	Polyketides	Polycyclic aromatic polyketides	Anthraquinones and anthrones	anti-fouling	~antifeedant	Southern slope of Aguni Knoll, Okinawa Trough, Japan	26.58	127.3	1800	https://doi.org/10.1021/np900171h	2009	N			seafloor, trough	Y
Eukaryota	Animalia	Echinodermata	Crinoidea	Isocrinida	Proisocrinidae	Proisocrinus	Proisocrinus ruberrimus		CMNPD19590	proisocrinin D	CC(Cc(c(Br)c(c(C(c(c(OC)c1Br)c2c(Br)c1O)=O)c1O)C2=O)c1Br)OS([O-])(=O)=O.[Na+]	Polyketides	Polycyclic aromatic polyketides	Anthraquinones and anthrones	anti-fouling	~antifeedant	Southern slope of Aguni Knoll, Okinawa Trough, Japan	26.58	127.3	1800	https://doi.org/10.1021/np900171h	2009	N			seafloor, trough	Y
Eukaryota	Animalia	Echinodermata	Crinoidea	Isocrinida	Proisocrinidae	Proisocrinus	Proisocrinus ruberrimus		CMNPD19591	proisocrinin E	CC(Cc(cc(c(C(c(c(OC)c1Br)c2c(Br)c1O)=O)c1C2=O)O)c1Br)OS([O-])(=O)=O.[Na+]	Polyketides	Polycyclic aromatic polyketides	Anthraquinones and anthrones	anti-fouling	~antifeedant	Southern slope of Aguni Knoll, Okinawa Trough, Japan	26.58	127.3	1800	https://doi.org/10.1021/np900171h	2009	N			seafloor, trough	Y
Eukaryota	Animalia	Echinodermata	Crinoidea	Isocrinida	Proisocrinidae	Proisocrinus	Proisocrinus ruberrimus		CMNPD19592	proisocrinin F	CC(Cc(cc(c(C(c(c(OC)c1Br)c2c(Br)c1O)=O)c1O)C2=O)c1Br)OS([O-])(=O)=O.[Na+]	Polyketides	Polycyclic aromatic polyketides	Anthraquinones and anthrones	anti-fouling	~antifeedant	Southern slope of Aguni Knoll, Okinawa Trough, Japan	26.58	127.3	1800	https://doi.org/10.1021/np900171h	2009	N			seafloor, trough	Y
Eukaryota	Animalia	Echinodermata	Crinoidea	Isocrinida	Isocrinidae	Neocrinus	Neocrinus naresianus		L35908	gymnochrome G	CCC[C@H](Cc(c(Br)c1O)c(c(c(c(c2c(c(c(O)c3Br)c4c(O)c5Br)c6c3O)c4c3c5O)c4C3=O)c(C[C@H](C)OC(C)=O)c(Br)c4O)c2c1C6=O)OS(O)(=O)=O	Polyketides	Polycyclic aromatic polyketides	Anthraquinones and anthrones	-	N/A	Shima Spur, Kumano-nada Sea, Japan	33.46	135.8	808	https://doi.org/10.1002/anie.202004881	2020	N			seabed	Y
Eukaryota	Animalia	Echinodermata	Crinoidea	Isocrinida	Isocrinidae	Neocrinus	Neocrinus naresianus		L37542	gymnochrome H (2)	CCC[C@@H](Cc(c(Br)c1O)c(c(c(c(c2c(c(c(O)c3Br)c4c(O)c5Br)c6c3O)c4c3c5O)c4C3=O)c(C[C@@H](CCC)OS(O)(=O)=O)c(Br)c4O)c2c1C6=O)OC(C)=O	Polyketides	Polycyclic aromatic polyketides	Anthraquinones and anthrones	-	N/A	Shima Spur, Kumano-nada Sea, Japan	33.46	135.8	808	https://doi.org/10.3390/md19080445	2021	N			seabed	Y
Eukaryota	Animalia	Echinodermata	Crinoidea	Isocrinida	Isocrinidae	Neocrinus	Neocrinus naresianus		L37543	monosulfated gymnochrome A (3)	CCC[C@H](Cc(c(Br)c1O)c(c(c(c(c2c(c(c(O)c3Br)c4c(O)c5Br)c6c3O)c4c3c5O)c4C3=O)c(C[C@H](C)O)c(Br)c4O)c2c1C6=O)OS(O)(=O)=O	Polyketides	Polycyclic aromatic polyketides	Anthraquinones and anthrones	-	N/A	Shima Spur, Kumano-nada Sea, Japan	33.46	135.8	808	https://doi.org/10.3390/md19080445	2021	N			seabed	Y
Eukaryota	Animalia	Echinodermata	Crinoidea	Isocrinida	Isocrinidae	Neocrinus	Neocrinus naresianus		-	gymnochrome D (5)	CCC[C@@H](O)CC1=C2C3=C(C[C@@H](CCC)OS(O)(=O)=O)C(Br)=C(O)C4=C3C3=C5C6=C(C(O)=C(Br)C(O)=C6C6=C(O)C(Br)=C(O)C(C4=O)=C36)C(=O)C(C(O)=C1Br)=C25	Polyketides	Polycyclic aromatic polyketides	Anthraquinones and anthrones	AV	antiviral activity against dengue virus with a foci-reducing effect at doses lower then 1 mg/ml (B0.89 nM).	Shima Spur, Kumano-nada Sea, Japan	33.46	135.8	808	https://doi.org/10.3390/md19080445	2021	-	BA: https://doi.org/10.1007/s000180050138		seabed	Y
Eukaryota	Animalia	Echinodermata	Crinoidea	Isocrinida	Isocrinidae	Neocrinus	Neocrinus naresianus		L33361	hypalocrinin A	Oc(cc(cc1C(c(cc2O)c3c(O)c2Br)=O)C(NCCS(O)(=O)=O)=O)c1C3=O	Polyketides	Polycyclic aromatic polyketides	Anthraquinones and anthrones	-	N/A	Shima Spur, Kumano-nada Sea, Japan	33.99	136.92	779	https://doi.org/10.1021/acs.jnatprod.8b00803	2018	N			seabed, trawl	Y
Eukaryota	Animalia	Echinodermata	Crinoidea	Isocrinida	Isocrinidae	Neocrinus	Neocrinus naresianus		L33362	h​ypalocrinin B	Oc(c(Br)c1O)cc(C(c2cc(C(NCCS(O)(=O)=O)=O)cc(OS(O)(=O)=O)c22)=O)c1C2=O	Polyketides	Polycyclic aromatic polyketides	Anthraquinones and anthrones	-	N/A	Shima Spur, Kumano-nada Sea, Japan	33.99	136.92	779	https://doi.org/10.1021/acs.jnatprod.8b00803	2018	N			seabed, trawl	Y
Eukaryota	Animalia	Echinodermata	Crinoidea	Isocrinida	Isocrinidae	Neocrinus	Neocrinus naresianus		L33363	h​ypalocrinin C	Oc(cc1O)cc(C(c2cc(C(NCCS(O)(=O)=O)=O)cc(O)c22)=O)c1C2=O	Polyketides	Polycyclic aromatic polyketides	Anthraquinones and anthrones	-	N/A	Shima Spur, Kumano-nada Sea, Japan	33.99	136.92	779	https://doi.org/10.1021/acs.jnatprod.8b00803	2018	N			seabed, trawl	Y
Eukaryota	Animalia	Echinodermata	Crinoidea	Isocrinida	Isocrinidae	Neocrinus	Neocrinus naresianus		L33364	h​ypalocrinin D	Oc(c(CNCCS(O)(=O)=O)c1O)cc(C(c2cc(C(NCCS(O)(=O)=O)=O)cc(O)c22)=O)c1C2=O	Polyketides	Polycyclic aromatic polyketides	Anthraquinones and anthrones	-	N/A	Shima Spur, Kumano-nada Sea, Japan	33.99	136.92	779	https://doi.org/10.1021/acs.jnatprod.8b00803	2018	N			seabed, trawl	Y
Eukaryota	Animalia	Echinodermata	Crinoidea	Isocrinida	Isocrinidae	Neocrinus	Neocrinus naresianus		L33365	h​ypalocrinin E	CCCc(cc1C(c2c3c(O)c(CNCCS(O)(=O)=O)c(O)c2)=O)cc(O)c1C3=O	Polyketides	Polycyclic aromatic polyketides	Anthraquinones and anthrones	-	N/A	Shima Spur, Kumano-nada Sea, Japan	33.99	136.92	779	https://doi.org/10.1021/acs.jnatprod.8b00803	2018	N			seabed, trawl	Y
Eukaryota	Animalia	Echinodermata	Crinoidea	Isocrinida	Isocrinidae	Neocrinus	Neocrinus naresianus		L33366	h​ypalocrinin F	Oc(c(-c(c(C(c1cc(C(NCCS(O)(=O)=O)=O)cc(OS(O)(=O)=O)c11)=O)c(c(O)c2Br)C1=O)c2O)c1O)cc(C(c2cc(C(NCCS(O)(=O)=O)=O)cc(OS(O)(=O)=O)c22)=O)c1C2=O	Polyketides	Polycyclic aromatic polyketides	Anthraquinones and anthrones	-	N/A	Shima Spur, Kumano-nada Sea, Japan	33.99	136.92	779	https://doi.org/10.1021/acs.jnatprod.8b00803	2018	N			seabed, trawl	Y
Eukaryota	Animalia	Echinodermata	Crinoidea	Isocrinida	Isocrinidae	Neocrinus	Neocrinus naresianus		L33367	h​ypalocrinin G	Oc(cc(cc1C(c(c(-c(c(O)cc(C(c2cc(C(NCCS(O)(=O)=O)=O)cc(OS(O)(=O)=O)c22)=O)c3C2=O)c3O)c2O)c3c(O)c2Br)=O)C(NCCS(O)(=O)=O)=O)c1C3=O	Polyketides	Polycyclic aromatic polyketides	Anthraquinones and anthrones	-	N/A	Shima Spur, Kumano-nada Sea, Japan	33.99	136.92	779	https://doi.org/10.1021/acs.jnatprod.8b00803	2018	N			seabed, trawl	Y
Eukaryota	Animalia	Echinodermata	Echinoidea	Camarodonta	Strongylocentrotidae	Strongylocentrotus	Strongylocentrotus pallidus		-	echinochrome A (1)	CCC1=C(C2=C(C(=C(C(=C2O)O)O)O)C(=O)C1=O)O	Polyketides	Naphthalenes	Naphthoquinones	AO	significant antioxidant antiiradical scavenging activity inhibiting lipid peroxidation activity (78 %)	Onekotan Island	45.95	150.7	200	https://doi.org/10.1177/1934578X1601100631	2016	-			seabed, dredge	Y
Eukaryota	Animalia	Echinodermata	Echinoidea	Camarodonta	Strongylocentrotidae	Strongylocentrotus	Strongylocentrotus pallidus		-	echinamine A (2)	CCC1=C(C2=C(C(=C(C(=O)C2=O)N)O)C(=C1O)O)O	Polyketides	Naphthalenes	Naphthoquinones	AO	significant antioxidant antiiradical scavenging activity inhibiting lipid peroxidation activity (79 %)	Onekotan Island	45.95	150.7	200	https://doi.org/10.1177/1934578X1601100631	2016	-			seabed, dredge	Y
Eukaryota	Animalia	Echinodermata	Echinoidea	Camarodonta	Strongylocentrotidae	Strongylocentrotus	Strongylocentrotus pallidus		-	echinamine B (3)	CCC1=C(C2=C(C(=C1O)O)C(=O)C(=O)C(=C2O)N)O	Polyketides	Naphthalenes	Naphthoquinones	AO	significant antioxidant antiiradical scavenging activity inhibiting lipid peroxidation activity (89 %)	Onekotan Island	45.95	150.7	200	https://doi.org/10.1177/1934578X1601100631	2016	-			seabed, dredge	Y
Eukaryota	Animalia	Echinodermata	Echinoidea	Camarodonta	Strongylocentrotidae	Strongylocentrotus	Strongylocentrotus pallidus		-	spinochrome E (4)	C12=C(C(=C(C(=C1O)O)O)O)C(=O)C(=O)C(=C2O)O	Polyketides	Naphthalenes	Naphthoquinones	AO	significant antioxidant antiiradical scavenging activity inhibiting lipid peroxidation activity (62 %)	Onekotan Island	45.95	150.7	200	https://doi.org/10.1177/1934578X1601100631	2016	-			seabed, dredge	Y
Eukaryota	Animalia	Echinodermata	Echinoidea	Camarodonta	Strongylocentrotidae	Strongylocentrotus	Strongylocentrotus pallidus		L29348	spinamine E (5)	NC(C(c(c(C1=O)c(c(O)c2O)O)c2O)=O)=C1O	Polyketides	Naphthalenes	Naphthoquinones	AO	significant antioxidant antiiradical scavenging activity inhibiting lipid peroxidation activity (85 %)	Onekotan Island	45.95	150.7	200	https://doi.org/10.1177/1934578X1601100631	2016	N			seabed, dredge	Y
Eukaryota	Animalia	Echinodermata	Echinoidea	Spatangoida	Loveniidae	Echinocardium	Echinocardium cordatum		CMNPD12377	hedathiosulfonic acid A	CCC[C@H](C)C[C@@H](CC/C=C\C)S(S)(=O)=O	Fatty acids	Fatty acyls	Hydrocarbons	-	N/A	Heda coast, Izu peninsula, Japan	34.75	139	400	https://doi.org/10.1016/S0040-4020(02)00654-3	2002	N			seabed	Y
Eukaryota	Animalia	Echinodermata	Echinoidea	Spatangoida	Loveniidae	Echinocardium	Echinocardium cordatum		CMNPD12378	hedathiosulfonic acid B	C[C@H](C[C@@H](CC/C=C\C)S(S)(=O)=O)CC=C	Fatty acids	Fatty acyls	Hydrocarbons	-	N/A	Heda coast, Izu peninsula, Japan	34.75	139	400	https://doi.org/10.1016/S0040-4020(02)00654-3	2002	N			seabed	Y
Eukaryota	Animalia	Echinodermata	Holothuroidea	Dendrochirotida	Cucumariidae	Staurocucumis	Staurocucumis turqueti		CMNPD24275	turquetoside A	CC(C)CCC[C@@](C)([C@H]([C@@]12[C@@](C)(C3)C4=CC[C@@H](C(C)(C)[C@H](CC5)O[C@@H]([C@@H]([C@H]6O)O[C@@H]([C@@H]([C@H]7O)O)O[C@H](C)[C@H]7O[C@@H]([C@@H]([C@H]7O[C@@H]([C@@H]([C@H]8OC)O)O[C@H](C)[C@H]8O)O)O[C@H](COS([O-])(=O)=O)[C@H]7O)OC[C@H]6OS([O-])(=O)=O)[C@@]5(C)[C@@H]4CC2)C3=O)OC1=O.[Na+]	Terpenoids	Triterpenoids	Tirucallane and Euphane triterpenoids	-	N/A	Eastern Weddell Sea, Antarctica	-70.9483	-10.5464	338	https://doi.org/10.1016/j.bse.2013.08.012	2013	N			seabed, trawl	Y
[truncated: 2,121 more rows]
